# Supplementary material for: The transcriptional landscape of plant infection by the rice blast fungus Magnaporthe oryzae reveals distinct families of temporally co-regulated and structurally conserved effectors
Source: Plant Cell. 2023 Feb 18;35(5):1360–85. doi: 10.1093/plcell/koad036 (PMC10118281; doi:10.1093/plcell/koad036)
Supplement: koad036_Supplementary_Data [file koad036_supplementary_data.zip]

Archive with 22 entries (22 files):
- Supplemental Data Set S1.xlsx
- Supplemental Data Set S10.xlsx
- Supplemental Data Set S11.xlsx
- Supplemental Data Set S2.xlsx
- Supplemental Data Set S3.xlsx
- Supplemental Data Set S4.xlsx
- Supplemental Data Set S5.xlsx
- Supplemental Data Set S6.xlsx
- Supplemental Data Set S7.xlsx
- Supplemental Data Set S8.xlsx
- Supplemental Data Set S9.xlsx
- Supplemental Figures 114.pdf
- Supplemental Movie 1.mp4
- Supplemental Movie 2.mp4
- Supplemental Movie 3.mp4
- Supplemental Movie 4.mp4
- Supplemental Movie 5.mp4
- Supplemental Movie 6.mp4
- Supplemental Movie 7.mp4
- Supplemental Movie legends.docx
- TPC2022LSB00671R1_Revision_Checklist.pdf
- tpc22.00671.PeerReviewReport.pdf
