# Supplementary material for: The transcriptional landscape of plant infection by the rice blast fungus Magnaporthe oryzae reveals distinct families of temporally co-regulated and structurally conserved effectors
Source: Plant Cell. 2023 Feb 18;35(5):1360–85. doi: 10.1093/plcell/koad036 (PMC10118281; doi:10.1093/plcell/koad036)
Supplement: koad036_Supplementary_Data [file koad036_supplementary_data.zip › Supplemental Data Set S1.xlsx]

## Sheet: Total reads count
Supplemental Data. Yan et al. (2023). Plant Cell.
Supplemental Data Set S1. Summary of read counts for transcriptional profile analysis reported in this study
Sample_Time_point	Raw read count			Fungal read count
	Biological Replicate 1	Biological Replicate 2	Biological Replicate 3	Biological Replicate 1	Biological Replicate 2	Biological Replicate 3
CO39_leaf_drop_0h	66349848	73930256	66928212	8956	6440	2204
CO39_leaf_drop_8h	75956376	57341348	66210124	5995324	2730788	2172032
CO39_leaf_drop_16h	75109676	52429596	65887420	3311804	1912604	2304776
CO39_leaf_drop_24h	62591460	61495476	76947392	3762708	1994900	1994488
CO39_leaf_drop_48h	79624632	57642596	57398612	8897680	8057464	6697440
CO39_leaf_drop_72h	68680132	71483156	40427888	7259260	11063168	6141956
CO39_leaf_drop_96h	66696424	96056168	86034844	4414408	18615604	12776840
CO39_leaf_drop_144h	74318896	75346892	71231452	3515136	4225932	8488344
CO39_leaf_spray_0h	39004972	52942528	50200904	232	420	528
CO39_leaf_spray_8h	58357276	42374004	68291032	2796	1776	2804
CO39_leaf_spray_16h	47589884	66931892	48298960	7000	4240	9832
CO39_leaf_spray_24h	22429112	47268856	52805632	1096	2224	3616
CO39_leaf_spray_48h	43142024	51871060	59486288	31724	25264	48400
CO39_leaf_spray_72h	55810728	17682840	20996976	164228	28104	36180
CO39_leaf_spray_96h	37214308	16234264	24931892	242700	92800	42440
CO39_leaf_spray_144h	35798728	21925928	31430896	224132	161840	34944
Moukoto_leaf_spray_0h	76641728	145925988	135856492	340	1664	3340
Moukoto_leaf_spray_8h	105685624	74486124	76583844	3568	4380	6104
Moukoto_leaf_spray_16h	65997088	91374072	37997304	2864	4620	3700
Moukoto_leaf_spray_24h	91666676	38984612	97699564	3740	2752	6472
Moukoto_leaf_spray_48h	52517692	62212512	49303500	7424	17188	3552
Moukoto_leaf_spray_72h	35676120	93269228	12451676	47024	316536	19404
Moukoto_leaf_spray_96h	74731272	79747564	42235700	1131004	1593696	303528
Moukoto_leaf_spray_144h	47710256	64730124	54923112	6581320	3744544	1968348
Raw read count: Total number of reads from each infected sample
Fungal read count: Fungal read count extracted from Kraken2

## Sheet: mean_tpm_CO39_leafdrop
Transcript_Identifier	Conidia	8hpi	16hpi	24hpi	48hpi	72hpi	96hpi	144hpi
MGG_00722T0	19.6743	7.07422	22.0098	19.7666	4.12052	4.86939	7.10479	21.0432
MGG_03967T0	1.10281	6.28821	3.1575	3.21007	3.56355	5.09986	5.70326	3.53098
MGG_07237T0	122.989	101.153	209.048	180.759	213.265	330.731	274.655	252.9
MGG_00993T0	0.460081	83.0927	52.2634	48.6655	31.2978	20.3594	28.6639	17.879
MGG_16694T0	0	0	0	0	0	0	0	0
MGG_05028T0	6.0824	280.074	7.42584	6.96395	28.3554	22.7117	27.2932	10.6649
MGG_01760T0	31.3555	37.3231	20.7634	20.8989	14.4656	9.71971	11.0009	8.98214
MGG_00755T0	2064.78	257.722	186.388	187.371	86.7239	171.88	132.954	50.2833
MGG_00464T0	10.1153	55.1641	30.7478	33.1987	8.02628	3.30741	7.43523	13.0065
MGG_15320T0	0	3.55946	1.69301	5.97895	2.85445	5.13019	5.45206	0
MGG_17124T0	0	0	0	10.997	0	3.26701	4.84732	0
MGG_17767T0	0	0	0	370.664	203.064	10.3148	29.1557	22.9941
MGG_04449T0	44.3832	26.6686	35.5864	38.0565	40.5218	27.9258	25.6719	19.085
MGG_03662T0	5.35919	26.4579	27.0127	30.3451	22.5643	8.37427	7.68984	13.541
MGG_16865T0	8.53622	5.54923	5.56367	0	4.36225	1.92688	3.71107	5.76747
MGG_18056T0	0.749676	0	0	1.23815	0	0	0	0.5248
MGG_02590T0	0.233857	0	18.5843	76.0412	75.7424	172.072	159.451	26.3853
MGG_17164T0	19.1704	1287.23	354.194	390.564	48.3086	91.9809	108.667	72.1165
MGG_17501T0	0	0	0	0	0	0	0	0
MGG_14352T0	59.8751	38.3385	65.3459	22.1669	43.5872	29.7573	41.713	31.5291
MGG_13861T0	0	0	0	0	0	0	0	0.219347
MGG_09908T0	33.1234	131.035	142.429	139.41	105.434	74.5481	76.7839	61.3816
MGG_15198T0	2.89382	0.316366	0	0.377363	0.174534	0.575077	0.07189	0
MGG_04243T0	167.12	191.298	258.363	144.994	76.2148	99.0225	107.048	122.555
MGG_17707T0	16.1339	40.494	39.0769	34.2679	31.6502	20.8905	18.8842	22.5452
MGG_09224T0	0.803737	3.48602	1.78349	1.69394	2.66984	0.854794	1.21446	1.47822
MGG_11156T0	13.3991	54.2561	22.3257	35.556	23.067	12.4256	21.0658	6.52285
MGG_12213T0	4.77509	1.35292	0.553147	1.58606	2.201	6.13188	3.29309	1.40546
MGG_04598T0	131.933	4.23757	3.98197	6.83133	10.4095	10.606	10.8751	10.6336
MGG_17207T0	1.49677	0	0	0	0	1.61486	0	0
MGG_09418T0	0.133044	2.39449	114.567	36.1326	103.094	1095.71	879.196	579.04
MGG_08176T0	4.85508	11.6223	6.41521	11.4042	16.9516	10.5085	19.9939	7.94242
MGG_16109T0	32.3599	0	0	0	4.48903	4.48188	5.1107	5.46236
MGG_16470T0	0	0.66226	0	0.66748	0	0.22495	0.43124	0.506655
MGG_09271T0	20.7139	10.1833	21.9425	19.6024	6.46034	3.87264	3.22443	3.36211
MGG_04955T0	33.827	46.9622	35.0887	36.2801	33.4733	35.4506	44.0436	24.2427
MGG_16393T0	5.30711	12.8393	11.8886	5.17397	7.76529	7.81295	7.99733	8.72212
MGG_02408T0	15.6966	26.1216	24.3259	14.8663	6.61845	7.93712	10.3551	8.27656
MGG_05357T0	4.69461	9.49003	11.4898	9.08022	9.83632	9.35794	8.77807	6.64648
MGG_07161T0	300.918	84.1097	73.9458	63.5983	47.0341	50.8743	41.8723	33.7455
MGG_15884T0	0.303183	0	0	0.791727	0	0.537705	0.847994	1.04189
MGG_05519T0	0.37011	1.41886	6.12293	3.54437	9.39516	7.96677	6.1147	4.34802
MGG_15283T0	3.09954	26.6248	85.1134	25.306	69.372	601.351	220.831	70.2179
MGG_00742T0	336.726	29.7981	52.365	8.3836	19.585	92.357	116.391	153.75
MGG_00742T1	400.724	30.9485	136.757	52.3319	60.9751	408.677	420.621	332.584
MGG_16896T0	0	0.631437	0	0	86.7143	2.62168	0.68283	5.88338
MGG_06640T0	78.031	10.0416	7.63541	8.24432	10.4909	8.43177	6.663	4.39409
MGG_11871T0	162.68	66.7141	117.048	101.267	70.8739	43.9919	41.8896	32.7794
MGG_14179T0	1.19833	1205.67	11.2959	18.5847	24.3689	4.25406	5.98028	6.98607
MGG_08133T0	6.0834	22.4011	16.8408	21.6458	18.3891	14.4852	11.1673	11.2845
MGG_11804T0	141.595	128.761	157.866	151.283	119.19	171.293	157.007	137.218
MGG_05449T0	71.1834	615.88	623.198	692.61	1445.71	586.915	575.296	482.181
MGG_06752T0	15.192	13.5349	23.9316	20.453	12.5873	15.55	16.2564	17.0048
MGG_12109T0	30.4264	47.7071	25.3139	24.3014	26.1469	23.0542	22.7208	28.3281
MGG_15602T0	2.51136	0	4.78813	14.0749	1.87317	2.03749	9.36633	0
MGG_17773T0	0.264773	0	0	0	0	0	0	0
MGG_07599T0	3.14502	2.17277	77.0362	47.82	22.989	253.668	411.835	208.721
MGG_16852T1	6.5125	7.03388	58.1109	24.4523	14.5883	12.4118	21.1533	34.7451
MGG_07675T0	0.0319004	93.097	6.1793	2.55683	3.68141	1.28023	0.599994	0.826757
MGG_02916T0	3.40022	6.77851	1.54962	2.50026	7.92937	8.66093	7.75049	7.63837
MGG_15118T0	118.65	449.465	532.239	395.603	458.374	231.924	223.653	283.152
MGG_04059T0	16.097	14.6921	41.9109	44.8876	46.6165	32.4933	31.7442	30.2273
EFMOT00000000131	0	0	0	0	0	0	0	0
MGG_15396T0	1.53518	8.45557	4.61761	2.63132	4.28398	2.29321	0.843076	1.10133
MGG_17902T0	3.85864	0	0	0	0	5.59527	4.78317	0
MGG_00486T0	4.30501	2.12451	8.93495	2.35548	6.16248	10.482	6.55252	3.25277
MGG_11577T0	43.6233	51.1078	61.9324	50.9979	65.4413	23.4554	20.5278	22.6866
EFMOT00000000055	0	0	0	0	0	0	0	0
EFMOT00000000137	19.8543	30.5648	8.3626	9.13377	4.39067	8.83287	6.6116	17.4557
MGG_03225T0	33.0772	42.1748	42.427	44.8498	41.5579	22.2503	23.7949	19.6947
EFMOT00000000139	0	0	0	0	4.7197	0	2.50825	0
MGG_10505T0	0.102097	0	0	0	0.17885	0.232878	0.108639	0.348177
MGG_18005T0	1.21349	54.8169	4.0008	15.3028	2.63969	3.44913	10.3578	0
MGG_18008T0	1.00276	16.3871	8.14517	4.21003	4.87902	59.3769	88.0371	26.1663
MGG_01078T0	19.2835	29.733	42.9661	38.7867	34.0333	21.86	24.9151	24.4455
MGG_00041T0	11.5762	20.1894	16.969	29.61	40.198	30.4335	24.1263	28.2834
MGG_14929T0	0.521593	10.0871	5.51585	7.12843	24.1321	12.2146	14.1996	7.20455
MGG_03893T0	7.00056	18.032	21.0188	20.5776	24.6123	12.2652	10.0818	10.3465
MGG_03236T0	51.5168	268.632	235.96	295.101	637.882	309.899	288.404	316.334
MGG_09497T0	110.336	61.5041	24.5346	19.5952	34.7427	35.7561	46.2901	45.964
MGG_14729T0	35.4876	59.7294	83.7896	57.8322	102.967	43.0352	48.6589	47.2967
MGG_14009T0	10.4159	22.4098	8.70274	14.5687	11.8114	6.16447	6.20155	5.72626
MGG_02968T0	17.2101	44.6388	38.9982	62.2224	64.0206	43.652	38.9488	45.2272
MGG_06965T0	3.47363	17.5513	65.6191	47.6245	14.7138	20.0215	18.4873	23.0752
MGG_14847T0	156.351	55.006	32.2142	32.4308	28.6567	27.8545	27.4422	22.2258
MGG_10750T0	0.101272	0.0806433	5.20195	2.29848	26.5851	1.30281	2.42354	3.26545
MGG_01048T0	72.621	9.92749	25.8273	18.4365	13.9542	11.4074	8.33151	13.7081
MGG_06202T0	5.09307	15.8953	26.3526	17.5458	25.7074	24.0447	16.4969	19.7912
MGG_16235T0	25.0069	23.9961	0	26.7205	0	4.029	1.55513	0
MGG_03535T0	4.10865	30.7842	27.7796	28.9583	21.13	14.8131	16.6975	10.5201
MGG_06503T0	127.343	38.903	18.9937	28.4487	51.234	21.8953	26.7862	20.6799
MGG_12444T0	0	0	0	7.51978	0.61856	0.374017	0	0.594937
MGG_15733T0	3.10261	7.804	0	0	0	0	0	0
MGG_15174T0	39.0669	14.0216	24.9224	13.0156	17.1099	25.8431	17.7767	24.1423
MGG_08938T0	0	13.4593	5.58697	0	5.84667	5.83953	4.36854	2.06421
MGG_02561T0	0	0	0	0	0	0	0	0
MGG_08935T0	7.63886	13.0411	7.22576	11.7523	10.2699	10.0683	11.1283	10.6788
MGG_11176T0	10.0382	9.02798	4.88209	6.00732	12.5646	10.8269	14.3987	10.5902
MGG_00827T0	2.09877	1.01995	72.9472	23.392	6.26444	13.7601	12.4726	8.41675
MGG_06267T0	30.1294	75.6312	80.132	75.853	67.362	52.3061	39.1753	40.4271
MGG_04377T0	4.39797	15.6591	10.1229	9.33104	7.28888	5.07495	6.35702	5.41309
MGG_09674T0	0	0	0	0	0.329142	0	0.493845	0.093988
MGG_00737T0	699.15	2869.71	204.265	363.1	3596.82	1211.93	1579.04	1431.3
MGG_12094T0	7.12498	28.3312	20.6759	19.1926	13.6936	9.06076	8.48233	9.90207
MGG_00578T0	0.0774435	2.86371	4.75116	3.05531	5.68237	10.0741	11.0205	8.20353
MGG_07861T0	0	0.319311	14.9533	15.5017	0.682447	0.388051	0.407077	0.529393
MGG_04116T0	12.8988	18.2226	22.4721	23.6192	26.0645	34.1452	32.5295	40.4373
MGG_17255T0	0	0	0	0	1.80849	1.11617	0	1.79145
MGG_12650T0	89.0654	215.254	87.791	48.7066	16.9658	13.6612	15.0089	16.7562
MGG_15321T0	5.24569	19.6723	18.5019	13.4302	12.751	10.363	10.1886	13.4445
MGG_14601T0	3.64731	3.51781	1.71838	4.72322	0	0.788548	0.983129	0.123148
MGG_03846T0	15.9023	47.8783	35.2311	33.78	18.212	12.1715	13.7125	14.8692
MGG_07136T0	8.24032	37.3121	37.8374	30.5689	41.6525	25.0071	23.4415	22.0908
MGG_02456T1	15.0634	22.2615	17.1035	17.6251	15.1169	18.0037	16.9971	15.2253
MGG_06720T0	83.6392	303.552	100.655	155.107	229.046	217.879	277.07	214.902
MGG_12775T0	5.56271	10.0261	8.24985	20.0579	128.251	15.4243	14.7352	16.1626
MGG_16232T0	9.33468	20.0152	6.51823	2.78186	6.08532	12.0092	7.62809	4.63398
MGG_16606T0	0	0	0	0	0	0	0	0
MGG_10932T0	2.13869	6.96119	37.3976	30.4283	6.88606	11.4124	16.2245	16.9947
MGG_11542T0	8.61041	36.2723	25.3176	17.3068	11.1996	16.0563	16.6024	8.99547
MGG_16069T0	7.01419	3.68132	4.69391	15.6113	6.5165	6.60473	9.60696	4.98365
MGG_04550T0	12.078	62.6822	44.5227	55.6119	60.1785	76.0442	55.2216	50.8789
MGG_09194T0	71.7393	262.674	288.97	332.9	815.137	328.834	337.687	310.113
MGG_04010T0	40.9171	80.592	77.2523	143.122	144.476	85.3945	75.5311	67.9115
MGG_16012T0	7.46095	21.6165	28.2216	12.1511	22.2868	12.2089	9.01122	4.77173
MGG_15855T0	11.7017	7.03518	0	1.67983	3.79216	2.48802	2.8833	2.64944
MGG_17407T0	2.30624	0	0	0	0	0	0	0
MGG_05551T0	0.0478054	0	0	0	1.88463	4.26249	4.77438	1.59236
MGG_06909T0	24.1257	25.2815	29.7392	27.4011	20.3466	13.68	16.7788	12.0665
MGG_05787T0	0.0575106	0.170227	0	0	0.430855	0	0	0.101739
MGG_15776T0	0	2.64884	13.6322	0	4.01529	14.3377	9.09269	6.4814
MGG_14053T0	0	0	0	0	0	3.32981	8.8079	41.2374
MGG_06481T0	1.87272	9.56344	8.21168	11.4448	9.4783	4.64659	5.57299	6.5344
MGG_09566T0	5.44917	29.4288	17.3361	20.2903	15.4452	19.3472	15.0924	13.2567
MGG_06915T0	36.2593	174.128	45.4695	60.6098	138.688	78.5214	76.2765	53.1497
MGG_07037T0	57.9086	69.3779	43.0883	43.4942	33.5432	45.192	42.5404	45.2153
MGG_03128T0	3.84241	1.19883	0.70404	2.79248	2.95332	4.22373	4.77713	1.66947
MGG_15748T0	0.597634	8.28766	15.8243	16.0549	17.7841	13.8916	8.4428	4.41174
MGG_08260T0	0	50.0278	82.0033	67.156	31.8993	32.9248	31.8812	46.615
MGG_02345T0	0	0	0	0	0	1.11607	0.24885	0
MGG_03184T0	8.42905	29.0637	15.2285	17.5987	15.9496	5.16271	4.95272	7.03202
MGG_17140T0	2.07008	0	0	0	0	0	1.42008	0
MGG_03700T0	0.535133	13.0486	1.55349	3.98935	8.84266	3.81629	3.30409	2.93233
MGG_06971T0	54.0528	74.5774	42.9619	39.4038	33.7741	25.4579	26.0662	19.2984
MGG_10912T0	0.0550964	0	0	0	0	0	0.0102029	0
MGG_04573T0	0	1.59627	0	1.39015	0	0	1.51462	0.289104
MGG_09743T0	599.562	331.08	381.248	414.729	463.986	212.109	185.137	209.968
MGG_00349T0	41.4775	235.336	249.145	287.782	639.197	265.292	285.307	287.5
MGG_01367T0	2.7536	997.544	510.766	232.594	283.746	782.413	839.591	285.876
MGG_15458T0	0.990925	0	9.78817	74.0179	12.6171	9.21011	20.1337	18.0241
MGG_17675T0	0	0	0	0	5.92169	0	0	0
MGG_08303T0	56.2476	32.4138	31.7404	24.9457	39.9644	27.0666	28.0296	25.5322
MGG_17999T0	5.51072	0	0	9.84713	4.72542	8.54033	0.77003	7.89773
MGG_02253T0	6.82711	32.6848	306.279	237.587	28.6564	23.5855	27.942	30.9552
MGG_17669T0	24.8087	27.6571	19.4874	15.6873	12.435	7.35915	8.71543	13.0209
MGG_09139T0	0.444144	2.90659	0	1.002	0.489084	0.254503	0.897354	1.48468
MGG_16143T0	12.9601	6.61308	1.99404	2.48869	6.83759	5.79007	3.50573	5.38577
MGG_14206T0	0	0.668177	0	0	0.520433	0	0.0357933	0
MGG_03403T0	5.96802	15.438	1804.19	1078.84	41.5976	32.387	68.58	917.809
MGG_05599T0	0.836475	6.53533	1.35277	1.23297	4.03432	5.12856	3.60719	2.19544
MGG_01687T0	67.0834	76.8871	72.6518	67.6723	89.7349	59.5401	48.0729	44.0245
MGG_04049T0	8.58093	7.49137	5.97589	9.6731	5.00367	3.80297	3.77698	2.44861
MGG_03698T0	36.7434	46.8586	43.9822	31.6479	17.7173	21.3933	22.8169	25.7958
MGG_08638T0	4.59459	23.8735	24.395	25.6438	23.365	33.3181	34.7458	35.5002
MGG_05342T0	240.391	91.1485	43.0478	51.0434	42.111	40.2615	49.1485	55.6212
MGG_03695T0	0.724028	7.69461	8.65333	7.60289	4.19728	1.85367	2.73014	2.52556
MGG_08637T0	56.3484	20.5042	31.9826	34.068	36.522	31.4523	26.6222	28.817
MGG_08188T0	0	0	0	0	2.14118	1.31647	0.372503	0
MGG_02688T0	0.736333	2.07003	1.72912	1.5058	0.332743	0.509786	0.213223	0.195725
MGG_17686T0	7.39851	12.9724	12.6843	0	2.3224	2.95515	2.09652	6.19062
MGG_01070T0	134.286	546.161	192.147	241.654	277.697	309.603	374.664	317.515
MGG_04883T0	38.42	55.7945	57.0026	55.6988	56.7771	43.6594	43.1691	42.3454
MGG_04513T0	82.4715	66.8402	89.4355	78.0017	40.4222	44.269	51.1584	78.004
MGG_00111T0	2.35811	7.38054	4.68198	5.78045	6.19961	8.79345	7.29619	6.24296
MGG_13326T0	5.33103	25.5438	13.9555	15.0181	25.6401	26.5799	22.5145	16.7097
MGG_03823T0	38.2522	0	1.73842	1.45908	52.1375	37.7864	41.6876	47.7624
MGG_04872T0	2.63397	51.3387	53.3942	53.5411	36.9156	21.8539	21.189	21.1325
MGG_02187T0	8.79342	2.30404	1.8233	1.3376	20.7923	27.2754	38.2412	43.5265
MGG_09828T0	1.42813	9.90999	46.8843	35.5756	15.1192	35.7936	32.949	29.1827
MGG_15319T0	1.25897	52.2627	22.1211	6.99183	86.1586	132.126	72.0937	28.1275
MGG_10573T0	1.41092	0	0	0	0	0.137849	0.126414	0.421839
MGG_00772T0	3.6946	12.402	8.19584	12.062	9.90743	5.65514	5.77223	7.35815
MGG_10050T0	1.26449	26.142	0.555013	1.47081	0.122673	0.267909	0	0.104775
MGG_04563T0	1.0673	3.16047	0	2.07817	0.408744	0.416333	0.423001	0.1318
MGG_16180T0	0.746221	3.38614	5.65692	4.50631	5.76679	3.56287	3.35384	1.32043
MGG_11336T0	21.2117	66.1127	81.7098	74.9315	33.4238	42.534	44.9242	42.3396
MGG_14023T0	0	0	0	0	0	0	0	0
MGG_15705T0	0.691121	5.44833	3.41215	5.24396	8.9087	2.97892	2.10054	2.20291
MGG_15708T0	2.40968	3.28474	0	0	0	1.65451	1.32533	0
MGG_17917T0	51.7476	39.0834	9.76023	22.2495	1.66274	42.4512	42.4786	37.5056
MGG_08252T0	12.7732	9.68656	6.74165	8.68838	7.6543	2.80681	4.66899	2.94927
MGG_08583T0	2.00777	2.03334	1.947	2.23978	11.9835	9.46027	8.99963	6.82595
MGG_12999T0	6.37571	11.031	10.2336	10.0771	8.33638	3.98379	4.57902	3.97542
MGG_02897T0	81.1595	90.2469	51.405	49.4102	29.9298	32.387	33.6532	36.5496
MGG_02294T0	27.581	5.66099	1.2456	22.4431	70.7794	81.9496	123.111	231.232
MGG_07178T0	16.2948	25.9147	10.7288	18.2308	14.6193	10.6725	14.2999	9.06499
MGG_09552T0	26.0649	73.4345	37.7866	39.1502	33.0317	13.7716	17.7673	18.915
MGG_08828T0	1.29336	7.1213	11.0396	8.90382	10.8442	8.49805	5.69164	3.29848
MGG_01449T0	87.4278	57.3002	40.9527	38.4461	41.9961	32.2002	37.1541	28.4094
MGG_08941T0	31.3291	0.410037	2.74052	2.64299	2.86831	1.35092	1.68383	2.31948
MGG_16259T0	100.497	88.0451	82.8219	79.0753	62.2668	58.3615	59.0114	62.9257
MGG_15804T0	0	0	0	0	0	0	7.39983	0
MGG_10956T0	3.04332	0.500473	0.39245	0	13.1855	6.73684	2.13628	2.56122
MGG_15526T0	15.1172	19.3693	13.9432	0	3.03834	3.53	1.39025	0
MGG_14118T0	104.713	56.1692	84.8487	79.9394	33.121	82.6337	113.452	68.902
MGG_16529T0	0.39853	3.33873	0	4.18933	2.12412	0	0.643517	0
MGG_01059T0	67.6942	207.648	213.412	201.837	193.583	121.493	109.469	122.696
MGG_07503T0	2.95651	107.306	43.364	23.8676	37.5245	17.3391	15.7497	12.7732
MGG_10681T0	3.45018	25.0021	23.997	23.8815	13.5396	14.3444	11.7235	10.4906
MGG_06215T0	10.0635	31.1913	29.6862	34.7112	16.8517	12.9616	16.5067	12.5856
MGG_02385T0	15.9485	20.7894	16.2183	13.5275	12.9242	10.7045	13.0383	12.2744
MGG_09179T0	8.0716	98.5404	125.661	123.993	91.7577	95.9425	125.115	144.879
MGG_06564T0	60.9449	137.475	152.55	163.199	87.9256	68.1783	71.5453	57.8968
MGG_09314T0	0.0248647	0	0	1.23679	6.237	15.6943	6.31319	2.0662
MGG_06546T0	0	0	0	0	0	0	0.073455	0.0900937
MGG_00887T0	25.8788	36.9783	24.5029	23.5791	41.7735	23.9969	21.3372	19.3818
MGG_15904T0	0.63515	0	0	2.91689	9.89341	6.47446	0.453377	2.27181
MGG_00371T0	197.566	36.2746	24.4865	30.7714	21.6499	14.1503	17.7306	14.8397
MGG_04074T0	2.7163	1.97291	2.52839	3.71967	2.151	10.5329	3.62214	1.83228
MGG_12876T0	13.9032	22.2683	25.0534	29.5752	16.7179	9.0657	10.211	8.45672
MGG_13719T0	0.618407	0.80303	0	0.319297	0.303569	0.200302	0.0627443	0.321423
MGG_03275T0	22.3508	32.5421	6.54288	10.5344	5.50779	2.91588	3.44122	3.25527
MGG_11919T0	23.4059	40.6332	37.7756	33.2019	20.1551	18.0019	18.6794	18.8034
MGG_00068T0	146.942	8.93495	4.59069	4.27601	7.43632	10.5075	7.82806	12.0216
MGG_17268T0	0	0.66226	0	0.66748	0	0.22495	0.43124	0.506655
MGG_08297T0	0.682308	0	1.37042	3.11017	5.55213	1.80817	7.59115	11.9684
MGG_15480T0	7.26096	33.1606	48.1119	48.0468	31.477	21.4121	19.3898	15.5781
MGG_00016T0	0.0370347	1.84017	6.06137	6.498	29.5194	38.6093	32.9949	39.211
MGG_01432T0	8.82908	20.7998	30.9088	26.5275	22.9601	17.3088	18.6201	15.3257
MGG_05318T0	14.062	82.0489	28.436	36.3833	22.2573	14.2825	13.2001	16.5592
MGG_15359T0	2.0955	0	0	0	0.629839	2.15769	0.169476	1.22649
MGG_16214T0	4.58265	0	26.2344	29.6027	5.33487	10.8753	0	9.87567
MGG_07123T0	412.112	37.3347	38.8178	36.7073	22.5866	19.4737	20.9551	21.715
MGG_12137T0	36.5964	122.702	57.3747	68.1326	41.5643	48.9319	52.6692	35.8005
MGG_00700T0	32.0558	39.9676	36.1407	39.4201	24.8872	26.3019	24.0244	24.4522
MGG_17914T0	8.79675	4.51643	0	0	2.49112	13.068	7.9328	4.5075
MGG_11684T0	0.0464399	0	1.23333	0	0.196174	0.520702	0.730525	0.310288
MGG_03999T0	79.6906	41.5351	55.0661	53.5039	47.7763	33.7371	31.42	26.3361
MGG_02167T0	0.0265851	5.59656	10.2242	9.94673	0.220889	0.340592	0.182909	0.440437
MGG_17254T0	0	0	0	4.4055	0	0	0	0
MGG_01548T0	14.4216	12.4741	17.3745	16.9598	2.57965	6.91149	10.2483	3.2214
MGG_05980T0	530.827	190.455	335.527	284.977	65.9935	98.9476	111.209	85.5539
MGG_06552T0	0.659242	5.1624	5.05268	4.3319	6.3965	6.83628	9.97164	7.30522
MGG_15844T0	18.6485	0	0	0	3.09867	4.26063	13.0987	40.2138
MGG_09304T0	4.38514	60.1935	55.607	47.8015	33.8517	17.4366	18.5587	15.3447
MGG_07417T0	0	0	42.7449	39.1708	0.727602	0.938032	0.832635	1.52351
MGG_18140T0	0	0	0	4.60801	0.787066	6.55292	5.57888	2.96084
MGG_06661T0	1.85017	4.90659	4.13713	8.5692	12.7129	3.09906	3.34558	1.94618
MGG_05083T0	32.4846	113.046	58.832	62.9748	58.8126	25.3151	30.8076	32.8447
MGG_06171T0	0.142666	31.9046	7.83335	15.7578	48.7922	7.91181	12.5537	14.4959
MGG_05643T0	13.8171	9.99463	4.93964	9.00106	7.943	5.69393	6.36681	5.80292
MGG_15827T0	4.19853	18.6514	0	0	2.00593	2.19647	3.84011	0
MGG_02354T0	0	0	0	0.993597	0.732658	0	0.12859	0
MGG_13435T0	99.6906	32.8598	19.0706	24.3138	18.0808	20.9987	14.1215	12.4221
MGG_02710T0	20.2168	320.096	390.947	317.668	487.637	204.247	233.051	181.294
MGG_05258T0	30.8437	34.1784	30.1665	26.8759	28.0931	17.7884	17.8029	22.2618
MGG_08621T0	0.4912	8.77535	23.0448	9.39225	4.99348	5.60171	7.67691	9.67241
MGG_06729T0	2.45146	40.1047	39.1106	39.7657	40.3469	25.0098	26.4434	24.0054
MGG_16876T0	14.6465	0	0	0	3.50018	2.1146	0	0
MGG_05514T0	85.9144	156.394	20.2072	21.929	1.05681	11.1498	14.8126	8.15172
MGG_10504T0	10.1556	122.295	130.414	135.193	125.476	67.4154	72.3628	71.4628
MGG_15682T0	0.191484	0.803204	0.18458	0.139089	6.79483	5.12181	2.99186	2.71554
MGG_14908T0	6.14506	7.91634	4.17248	6.99015	2.4403	5.34476	5.66141	0.880097
MGG_01450T0	84.262	221.923	210.539	194.632	204.506	98.9908	93.8123	78.852
MGG_09262T0	4.50631	37.2085	25.1779	26.4817	24.2949	27.7963	37.543	24.4365
MGG_07626T0	0.411491	1.42664	0.348827	0.608626	8.49179	25.4998	37.263	30.9044
MGG_03322T0	11.3924	12.7037	18.08	16.3935	8.83569	8.41951	7.59099	8.34917
MGG_12797T0	1607.62	1228.67	585.13	589.443	627.642	388.084	346.875	244.16
MGG_04053T0	13.5125	165.619	199.94	138.174	153.275	108.713	108.844	127.271
MGG_12828T0	137.359	96.3665	80.6741	61.2858	42.695	37.8513	37.3257	47.6432
MGG_17184T0	12.8914	15.5752	59.1287	42.9896	170.817	228.624	148.13	85.223
MGG_00899T0	25.5172	13.8685	37.4349	23.5428	19.0561	15.8157	14.3424	14.7781
EFMOT00000000097	19.8543	30.5648	8.3626	9.13377	4.39067	8.83287	6.6116	17.4557
MGG_07477T0	3.36264	8.09987	6.82549	6.06064	9.64074	6.75523	6.79729	13.6341
EFMOT00000000095	0	0	0	0	0	0	0	0
EFMOT00000000092	16.7619	0	0	0	5.63051	6.93367	0	0
MGG_01166T0	5.62376	5.04938	11.7157	13.458	5.73662	4.10407	5.58626	6.81348
EFMOT00000000091	0	26.475	58.2144	0	0	0	0	1.1311
MGG_16548T0	0.762037	1.94186	0	0.629593	0.81208	0	0.633831	1.09994
MGG_02885T0	9.26037	7.83099	2.5741	0.331484	0.815855	0.811099	3.03169	7.9328
EFMOT00000000098	0	0	0	0	0	0	0	0
EFMOT00000000099	0	0	0	0	0	0	0	0
MGG_17713T0	4.50066	10.4502	264.703	143.05	64.4113	484.294	570.15	567.986
MGG_00489T0	29.6137	13.8689	15.7724	21.6832	14.2033	10.7555	9.30831	9.34455
MGG_01238T0	7.17311	13.8423	12.71	10.905	9.34377	8.4446	7.8142	6.90167
MGG_09417T0	0	0	71.8939	136.256	20.4055	3.68847	8.9987	4.13093
MGG_05281T1	19.4691	13.253	36.9551	27.7628	20.7238	10.9859	13.4491	13.9387
MGG_05281T0	6.30279	7.22523	7.62839	8.46374	4.65107	4.35133	5.61289	4.32006
MGG_17921T0	12.1971	4.23067	5.60972	6.78333	0.552397	4.61963	3.75993	0
MGG_01029T0	62.2775	19.1647	21.4604	23.2179	8.57631	8.79499	7.49258	6.26236
MGG_05603T0	30.3461	27.0179	39.1998	21.1139	25.4087	23.0304	28.3324	28.5419
MGG_16994T0	0	6.16843	0	0	1.46742	0	0	0
MGG_17431T0	0.774038	0	0	0	0	0	3.239	0
MGG_15101T0	0	0	0	0	0	0	0	0
MGG_06118T0	7.93215	48.935	14.2284	15.8628	16.0204	8.81245	8.88762	8.83881
MGG_09608T0	0.0672656	0	0	0	0.338334	0.250423	0.0770417	0.462854
MGG_02202T0	0	0	0	33.6613	3.54821	0.839903	1.34011	3.16386
MGG_11399T0	24.1789	35.5427	20.0355	21.3423	34.9015	23.8611	24.6662	22.3262
MGG_08428T0	1.157	0	80.8429	107.135	180.836	48.8469	61.4165	26.7526
MGG_12128T0	6.94773	30.7451	25.1646	38.2092	25.9307	17.1863	17.5214	13.8094
MGG_14772T0	396.436	408.322	632.884	513.141	459.342	334.63	353.168	383.925
MGG_06294T0	41.4699	110.981	73.5458	95.2645	64.7976	49.9565	69.4325	50.5555
MGG_00162T0	50.4526	234.992	296.572	251.585	304.536	319.079	245.607	222.569
MGG_07029T0	21.249	261.347	28.8595	34.1607	9.37249	9.70428	9.88452	4.6349
MGG_10013T0	0	0	0	2.71043	17.7107	7.00861	6.85242	18.2888
MGG_00238T0	0	0	0	0	0	0	0	0
MGG_16795T0	7.17202	12.9281	35.7671	15.8642	7.10775	1.05408	9.88751	0
MGG_06249T0	1446.64	667.306	493.849	456.524	810.353	423.323	464.927	488.625
MGG_13448T0	1.03459	3.44907	1.47469	0.609983	12.1784	6.8019	6.77543	7.59804
MGG_15436T0	0.0869948	0	27.3142	20.4369	0	0	0.037452	0.374768
MGG_08905T0	155.809	150.182	308.498	266.873	488.678	394.03	474.013	497.443
MGG_01150T0	15.8841	67.8092	10.369	14.1887	18.405	9.89952	10.7491	14.5524
MGG_01253T0	0.581626	4.45432	1.26038	3.4666	1.63669	1.73916	0.9824	0
MGG_17316T0	0	0	0	0	0	0	0	0
MGG_06305T0	3.2162	7.89522	11.2063	9.29382	11.1907	7.4637	6.59326	9.82484
EFMOT00000000250	19.8543	30.5648	8.3626	9.13377	4.39067	8.83287	6.6116	17.4557
MGG_13908T0	0.326051	1636.95	850.757	415.747	32.1284	5.09737	4.51277	13.175
MGG_10127T0	24.2746	27.2463	16.0761	17.4903	21.687	15.4563	16.6569	11.6922
MGG_17250T0	0	0	0	28.2275	19.251	0	0.554047	3.16184
MGG_12463T0	1.48279	15.4212	8.8121	9.02795	13.3022	9.73431	8.89269	14.2108
MGG_08611T0	22.3622	8.47562	7.0458	14.1266	18.1427	9.13818	11.1798	11.0206
MGG_18065T0	0	0	0	1.84142	0	0	0	0
MGG_02338T0	0	0	0	3.14081	11.6731	1.42197	4.04292	1.10681
MGG_07420T0	0	0	0.850004	0.486028	1.47706	1.58853	1.13218	0.631719
MGG_04389T0	2.55999	20.1524	10.1632	9.76249	13.3843	4.46078	3.06758	3.03149
MGG_14957T0	0	0	1.09911	0	0.122786	0	0	0.0654277
MGG_14794T0	3.96226	1.64497	0.896483	0.833653	1.36269	3.83093	5.75778	6.92221
MGG_04685T0	46.1384	37.468	36.8948	34.712	10.8837	10.7916	8.82788	7.94836
MGG_18142T0	0	4.4962	7.14878	3.59417	175.374	9818.05	4197.17	897.808
MGG_17526T0	0	0	0	0	0	0	0	0
MGG_17871T0	2.47323	3.53584	1.21432	6.06672	3.52794	2.68685	1.88034	1.61801
MGG_14279T0	4363.09	807.784	283.506	377.776	290.308	112.055	115.111	158.931
MGG_08037T0	1.7381	14.1839	38.187	14.4621	11.2052	18.8287	14.5385	9.92579
MGG_16523T0	4.42265	62.7923	10.8706	9.0014	9.41273	15.0033	19.5971	5.79101
MGG_09609T0	2.09278	4.24326	0	0	0	0	0	0
MGG_11776T0	2.18472	267.941	294.79	285.601	675.642	282.477	276.47	236.046
MGG_14109T0	0	0	0	0	0.510917	0	0	0.51383
MGG_04862T0	111.578	128.256	78.7299	84.6685	70.0901	51.6329	52.7893	35.2512
MGG_09087T0	0	0	0	1.21317	30.8707	23.1808	63.6753	66.1706
MGG_16453T0	3.26592	0	16.5222	42.4349	110.194	47.2164	31.8778	0
MGG_06321T0	34.0825	58.7235	55.0676	57.3018	59.0283	32.5589	35.811	38.3662
MGG_03056T0	1.99934	5.67155	1.02397	14.6737	0.701029	0.332925	0.474375	0.902669
MGG_00275T0	139.037	9.22404	4.77107	9.21168	4.97543	9.84341	16.2736	10.1235
MGG_02738T0	21.1454	182.628	214.866	178.513	211.803	232.585	169.075	136.442
MGG_16997T0	7.04115	13.5143	11.8175	10.1748	9.17073	6.99247	5.70001	3.04161
MGG_00904T0	11.3981	42.2763	48.3414	51.2661	104.271	50.8719	43.2965	37.4292
MGG_06882T0	2.12092	24.5229	17.8367	13.4981	18.7542	10.9088	11.306	8.7887
MGG_08784T0	1.84069	2.10171	6.8129	5.60133	4.49761	4.8323	4.20344	4.41365
MGG_15694T0	0	0	0	0	0	0	0	0
MGG_17278T0	21.3636	25.3556	74.9444	54.2533	71.5609	48.9744	45.6328	39.499
MGG_04759T0	19.5738	20.6226	25.0154	25.8254	26.5039	31.0286	27.6518	20.5917
MGG_00492T0	4.59914	4.39356	2.24857	1.10858	7.84516	6.38376	6.77364	3.46975
MGG_05246T0	20.0468	81.3576	14.2179	15.316	5.36471	5.33361	6.51914	5.46452
MGG_02079T0	0	0	0	0	0	0	0	0
MGG_02203T0	5.59818	0.91257	1.19585	2.23606	0.635418	0.292089	0.234091	0.278334
MGG_09997T0	0.0360401	1.01146	0.25982	0	0.742351	7.65955	8.21943	2.14891
MGG_08855T0	2.03919	23.7415	14.6433	16.0218	14.034	5.71991	6.93397	6.44976
MGG_02817T0	19.9745	25.9853	233.95	200.417	22.3274	41.6245	52.7958	55.5087
MGG_12937T0	32.8524	30.1966	9.71727	27.0375	79.2369	27.5673	12.8635	9.29985
MGG_04918T0	5.18754	17.6811	65.2191	23.0413	16.9925	14.6724	18.887	19.8152
MGG_11945T0	3.49489	4.2192	6.63109	8.53624	49.0011	118.176	101.395	64.6991
MGG_01828T0	13.998	58.247	58.8062	62.1035	59.5208	26.862	25.2518	25.9694
MGG_03258T0	0.0512755	0	5.16256	4.502	0.58319	7.17761	10.8027	5.93209
MGG_16433T0	1.44141	6.77383	0	0	4.23474	2.73865	5.43157	0
MGG_06862T1	0	1.54335	47.304	30.5165	125.968	2327.06	2732.01	1044.34
MGG_16500T0	7.59936	5.22942	14.4715	7.45984	18.6625	18.5611	19.8631	12.8257
MGG_15543T0	0.419151	0	0	0	3.6286	0	4.13596	3.7509
MGG_10438T0	52.5707	17.9894	5.46944	4.04743	0.64627	0.450513	2.21292	3.01792
MGG_14892T0	1.2182	17.9958	12.2682	24.4432	160.739	317.662	234.237	72.8978
MGG_09927T0	104.85	263.392	288.337	310.27	712.669	315.899	326.623	337.955
MGG_04880T0	9.91212	1.02405	1.85237	0.562543	2.0741	3.05977	1.66405	4.73942
MGG_03527T0	15.7822	31.8168	26.5566	27.3822	25.0613	12.974	13.7478	10.18
MGG_05746T0	74.6713	33.4017	21.2607	28.4719	16.4162	14.4759	17.8087	16.4502
MGG_08202T0	22.9663	37.0375	25.8631	38.593	13.7402	15.3381	14.3526	9.92181
MGG_06505T0	50.6499	53.3093	41.9246	34.1935	31.6512	19.6324	23.1645	19.8866
MGG_10034T0	0	0	0	0	0	0	0	0
MGG_05865T0	3.18854	138.517	4.66159	10.2811	5.29136	1.70906	1.58079	1.64675
MGG_08104T0	9.75089	65.201	56.3383	50.4265	69.5688	28.1533	28.3943	40.9193
MGG_16601T0	1.12999	3.74387	5.22174	2.57654	10.8588	8.97512	5.10046	2.87172
MGG_17495T0	0	0	0	0	0	0	0	0
MGG_05266T0	28.6103	60.0115	51.2953	54.998	99.701	47.9874	56.8217	39.8835
MGG_11231T0	0.716978	131.204	7.64157	6.4784	3.48877	2.02942	2.09205	1.32947
MGG_00681T0	21.6011	79.1803	47.1424	42.6399	15.0814	5.60402	5.71458	5.13688
MGG_16666T0	0.151028	0	0	0	0	1.05006	0.217964	1.32052
MGG_16331T0	0.479114	0.517812	1.22996	0.233176	0.895747	2.30307	2.38239	1.85954
MGG_02493T0	6.79479	24.9758	13.1651	16.6397	16.5244	7.05624	10.205	7.9126
MGG_05871T0	15.0694	362.594	134.496	131.963	18.9034	13.2704	13.5411	15.15
MGG_00754T0	35.2414	130.411	117.807	104.115	82.5839	64.4766	66.8979	78.2377
MGG_09784T0	11.9495	19.9611	6.8367	9.38548	9.54999	10.6748	9.78598	7.96213
MGG_03423T0	0	0	0	0	0	0	0	0
MGG_15035T0	0.117303	6.92887	0	0	0	0.955313	0	0.69009
MGG_16866T0	275.229	143.962	190.966	174.099	189.934	131.579	130.539	137.325
MGG_06984T0	3.38381	11.74	10.0518	16.2385	12.987	4.56557	5.35115	4.69273
MGG_16801T0	1.56432	6.94506	6.59346	1.78036	1.30069	1.06674	0.159324	1.53575
EFMOT00000000229	3.4221	0	0	0	0	0	11.1367	6.9689
MGG_00698T0	80.3698	33.9401	16.5454	17.5865	28.8746	18.0689	22.7021	22.8988
MGG_01207T1	6.22766	3.4951	1.37052	5.16274	3.83823	2.30006	4.01526	3.25729
MGG_01207T0	8.93173	27.8708	20.2577	14.5699	14.4841	14.4159	14.262	11.7686
MGG_13376T0	0.329354	3.36241	3.61889	2.32671	105.055	37.475	43.2346	14.5141
MGG_00907T0	1168.4	220.158	135.651	163.176	101.716	71.2752	89.7243	83.8687
MGG_06693T0	50.6177	251.07	234.311	261.938	686.51	266.626	279.771	323.795
MGG_00261T0	96.5951	44.0047	17.5373	25.3285	13.5604	10.8386	11.9918	9.69156
MGG_07566T0	0	0	0	0	0.311039	1.66884	0.496084	0
MGG_05351T0	1112.92	283.657	40.4642	49.1633	19.3162	28.2515	13.8489	44.1202
MGG_03183T0	1.07126	6.05516	11.3592	7.38441	6.28477	4.63598	3.37751	4.20679
MGG_18118T0	0.346266	0	2.27948	0	0.857627	1.10724	1.24716	2.20958
EFMOT00000000138	49.2463	0	0	0	0	0	0	1.0073
MGG_14622T0	0	0	4.8801	26.102	37.4045	66.2265	93.2474	22.6516
MGG_05959T0	36.9586	27.3788	32.4868	40.2834	21.2483	17.9465	16.5641	14.0117
MGG_05849T0	204.067	16.1368	12.4363	17.072	7.05593	17.8377	13.1414	23.636
MGG_17881T0	0	0	0	0.688653	0.324609	2.90474	0.832013	0.667593
MGG_14635T0	3.00223	19.2662	26.392	25.252	10.3843	9.51051	9.78312	8.68964
MGG_15924T0	0	0	0	158.197	507.018	35.2392	39.7243	47.4659
MGG_17563T0	0	0	0	9.0161	0.985287	0.859634	2.43569	0.9521
MGG_03502T0	4.90424	4.76141	14.6678	12.751	21.1896	22.9741	24.4817	24.6968
MGG_02838T0	0.689409	15.3624	16.5969	11.5333	9.32629	6.09748	6.22639	5.39076
MGG_09156T0	12.8262	7.41574	22.3913	35.4337	19.09	9.5892	14.1175	21.702
MGG_02837T1	1.46266	7.05607	12.6034	11.2101	9.83877	14.7282	10.3232	7.58915
MGG_02837T0	1.73935	15.9043	1.69029	4.58426	2.60911	2.82071	2.16341	2.73162
MGG_11496T0	1.17563	4.60952	2.01128	2.29944	69.2594	45.571	39.9374	19.5072
MGG_17720T0	18.2879	223.664	61.5034	78.9998	6.59301	26.2088	22.0691	4.54516
MGG_06198T0	0.729135	12.6955	3.99591	11.4643	12.6286	4.59089	4.45531	4.52984
MGG_15045T0	0	0	0.715793	1.66131	16.0464	19.1632	33.4271	11.0203
MGG_04938T0	0.899752	5.69453	51.0119	12.9193	15.3527	8.20783	10.054	9.66856
MGG_01865T0	22.1179	11.7754	2.96465	7.86972	7.89033	5.87562	7.95697	12.184
MGG_08789T0	0	0	0	0	26.6604	9.08697	7.65326	1.42076
MGG_01868T0	0.0307469	2.6746	0.404807	1.16204	0.401957	0.613504	0.423209	0.50938
MGG_05033T0	9.12719	13.5777	11.3629	9.07722	12.0205	12.8637	16.5476	13.2798
MGG_07677T0	0	0	0	0	31.4343	34.1325	38.8636	16.2655
MGG_16146T0	26.9855	209.787	161.649	143.856	109.005	115.239	93.8053	85.3908
MGG_06127T0	261.133	533.8	514.503	494.866	711.07	431.798	400.921	423.975
MGG_05818T0	20.4161	31.1766	286.87	165.413	3.95596	11.5639	15.1117	50.7749
MGG_10107T0	15.6617	174.682	181.049	125.94	49.9804	30.0481	53.3633	72.5894
MGG_12445T0	0.116308	0	0	0	0	0	0	0
MGG_05767T0	0.940851	3.6619	0.34448	0.960752	1.95471	6.43138	8.57537	2.22538
MGG_07855T0	0.0203583	0	0	0.180543	0.191144	0.342103	0.38579	0.181258
MGG_08915T0	0.391982	1.43104	0.931634	1.56782	2.79772	2.16147	2.19432	2.26752
MGG_04714T0	227.517	75.1074	64.8422	58.727	55.275	40.9468	40.3576	40.3259
MGG_09607T0	0	0	0	0.438417	15.22	18.4245	40.9194	36.4953
MGG_15596T0	0.986486	6.67595	1.31386	1.02996	0.925523	1.22285	6.88901	2.64655
MGG_08270T0	11.7858	58.8084	55.2931	55.2089	49.0732	46.4116	38.806	45.3718
MGG_11761T0	7.3089	24.7737	9.90991	15.4445	18.944	25.0472	25.9754	21.5922
MGG_01784T0	33.7774	31.3099	32.1101	21.0586	32.444	28.871	20.8917	23.6165
MGG_12766T0	8.35276	126.523	74.7634	52.9384	50.2127	68.0916	65.9866	64.3113
MGG_10080T0	0	0	0	61.1581	64.3892	6.88722	6.74286	11.9503
MGG_06147T0	13.3832	45.4038	31.1117	30.4874	17.708	19.3346	21.0242	19.8613
MGG_04688T0	52.6227	16.9072	8.75166	9.08769	11.1378	6.28337	5.30993	5.30898
MGG_12466T0	16.0184	35.7266	93.3972	97.4021	121.722	145.078	164.069	86.7268
MGG_17109T0	0.131479	0	0	0	0	0	0	0
MGG_06735T0	7.87934	38.0425	26.4032	34.9742	19.8346	10.9976	14.3273	13.5859
EFMOT00000000262	0	0	0	0	0	0	0	0
MGG_02180T0	0.416123	3.14993	3.4527	5.27299	27.7069	15.815	18.1261	29.0278
MGG_15056T0	6.3159	21.6225	0	8.50426	4.90259	5.65027	2.31883	1.15162
MGG_15059T0	2.17219	0	0	0	3.59332	0.208264	3.02629	1.49702
MGG_13947T1	6.23686	1.15169	3.38017	0	0	0	0	2.31958
MGG_03433T0	0.0335355	0	0	0	0	0	0	0
MGG_03274T0	0.21868	4.33359	3.03655	6.97964	17.1167	4.39997	5.34843	6.355
MGG_07276T0	10.4589	23.1358	21.5882	16.4422	12.1647	9.89355	9.81541	10.0494
MGG_17947T0	3.37407	12.7435	0	0	8.67633	0	4.51364	3.15684
MGG_15282T0	1.86997	14.3005	8.71749	9.99232	4.67874	3.59415	4.72244	3.17031
MGG_07595T0	0.077283	0	0	0	0.617892	0.541793	0.464259	0
MGG_02520T0	80.5288	111.313	32.4778	37.5757	52.0311	52.6186	67.045	52.0147
MGG_10993T0	11.3143	12.0897	122.904	93.9581	25.3803	30.3933	29.1546	33.8543
MGG_08049T0	9.06408	16.661	21.0155	15.8301	20.0169	13.0868	12.0894	13.5589
MGG_17024T0	0	0	0	0	0.111849	0	0.771033	0
MGG_07173T1	32.651	51.3461	53.9731	55.867	27.545	21.0637	21.9892	19.2392
MGG_06760T0	35.3621	104.126	60.2528	38.475	20.0669	18.175	19.535	14.4912
MGG_12329T0	8.88077	10.4691	16.7523	15.2667	5.55031	4.72263	3.97102	5.10169
MGG_03021T0	2.47314	7.05184	8.69501	14.3695	13.353	8.67267	9.23766	6.64088
MGG_18046T0	0.745009	1.60544	4.33177	21.4817	14.4035	6.07069	8.61608	10.5752
MGG_00653T0	0.123102	0.85163	0	0	0	0	0.418891	0
MGG_16460T0	3.51378	0.0974637	0	0	0.486384	0.357588	0.332666	0.468659
MGG_09914T0	88.6924	96.9433	90.8704	90.1731	94.5072	84.3651	79.6401	66.3278
MGG_15146T0	42.686	23.2466	55.9018	46.7525	55.5674	127.202	137.684	127.664
MGG_17573T0	3.23923	12.7224	0	9.84713	2.50972	2.84678	0	0
MGG_07448T0	1.366	0	0	1.08069	0.207459	0	0	0
MGG_09431T0	0.0635475	0	0	0.52138	0	0	0	0
MGG_04897T0	18.1575	17.0697	12.6166	15.5568	4.66553	5.81813	4.91927	8.35555
MGG_04432T0	68.4016	47.0833	25.3335	34.462	36.9748	12.7599	17.0105	14.1607
MGG_04763T0	0.179805	0	5.28035	0	0	0.748373	0	0
MGG_02454T0	19.2619	51.1502	22.8272	24.0956	22.2924	17.8868	18.6284	14.1886
MGG_07134T1	5.29267	85.041	80.9442	79.5171	40.5621	64.9914	65.7494	76.5118
MGG_03907T0	66.5172	75.275	54.531	54.1021	38.1311	38.6315	34.9703	38.1803
MGG_09309T0	20.2201	254.643	161.082	205.527	133.057	87.4196	100.443	85.379
MGG_13610T0	1.16168	42.5888	32.3912	28.5103	34.5412	65.1605	73.4022	48.9176
MGG_06512T0	4.06545	17.0084	4.49884	4.50419	12.6279	6.7731	3.54734	3.37994
MGG_08399T0	0	0	0	15.2556	10.4213	11.6144	21.6118	4.98913
MGG_04946T0	0.210928	1.40564	40.4243	15.0376	9.37061	112.535	165.565	110.314
MGG_11078T0	1.77521	2.60679	7.89061	21.0227	6.57571	6.64827	7.68268	9.02275
MGG_16447T0	0.382317	0	0	2.15145	0	1.21406	2.60308	0
MGG_04316T0	0.284118	0.352853	0.896483	0.629386	0	0	0.152533	0.18309
MGG_00881T0	1.05559	15.7216	17.0439	8.47447	17.3787	5.60413	4.9322	4.14973
MGG_03167T0	0.151801	1.57602	1.08058	3.36349	1.45058	0.344283	0.433112	0.134652
MGG_18026T0	0	0	0	0	0	0	3.625	0
MGG_04949T0	0.303517	0.549645	2.53512	0.875743	1.55365	1.24579	1.0141	1.4827
MGG_09496T0	0	3.58947	0	0	2.91549	0	2.71722	2.72977
MGG_03448T0	0.517733	26.9882	43.1111	32.1647	20.3435	12.0663	11.9116	15.0558
MGG_17816T0	2.52731	6.77521	15.3784	21.3255	25.6024	38.7054	37.4936	30.8363
MGG_08973T0	6.37007	80.8674	14.5142	9.68631	60.2949	17.7273	10.0612	11.2233
MGG_08973T1	1.8265	2.52313	2.24391	0.67343	1.75735	0.252505	1.20669	0
MGG_15133T0	167.324	12.529	4.1073	3.29877	1.85603	2.37453	5.61366	5.77852
MGG_18066T0	0	0	0	0	0.426723	0	0	0
MGG_10268T0	21.3074	54.6678	77.3869	53.4064	47.5865	164.722	212.37	230.329
MGG_03365T0	0.345913	0	0	0	0.48541	5.80547	7.52587	1.76068
EFMOT00000000220	0	70.1389	0	0	59.1483	44.2435	20.2738	0
MGG_05464T0	2.33062	3.18522	3.57448	6.65323	1.86314	1.3736	1.34739	1.93316
MGG_04412T0	20.8925	76.2386	68.9276	81.8708	48.224	30.2538	28.0131	31.6186
MGG_07225T0	38.0675	60.212	75.4167	63.2979	72.3014	35.9629	45.2773	47.72
MGG_07228T0	0.0136966	141.532	136.109	63.18	6.17524	1.78349	3.00355	2.29997
MGG_16287T0	23.7255	112.181	121.149	98.7827	102.255	52.7305	51.841	61.9811
MGG_02574T0	0.659399	1.32211	1.14317	2.10632	24.599	43.6262	37.2145	20.8466
MGG_01315T0	3.14413	21.4867	17.531	16.1874	26.9725	13.6963	12.8287	10.5555
MGG_05722T0	0.203681	2.28127	6.27947	7.80351	14.0288	12.2805	6.62316	2.25077
MGG_15674T0	59.3866	12.2207	32.6248	26.5888	23.9455	24.7014	8.77449	9.1172
MGG_01026T0	48.5924	383.956	75.3192	63.4187	93.4645	52.351	53.5924	34.8909
MGG_14862T0	8.14504	4.62393	4.61013	9.0529	1.81631	3.11256	8.99497	6.08146
MGG_05414T0	0.321003	0	0	1.1406	0	0	0	0
MGG_16693T0	0	0	0	27.0563	213.726	7.55149	18.1692	19.0925
MGG_06930T0	31.1478	83.4155	36.147	38.3227	44.6761	42.125	42.8978	39.1911
MGG_06443T0	3.89555	51.7883	98.8961	88.7302	99.5263	123.749	125.451	74.0417
MGG_08658T0	0	0	0	0	0	0	0	0
MGG_08860T0	1.3433	4.10985	3.0052	2.84574	4.15024	2.66681	2.44908	2.78762
MGG_17175T0	23.6044	40.8781	21.9383	21.9808	8.95529	16.8643	14.5026	4.62212
MGG_07016T0	1.73472	106.208	221.287	112.15	101.979	53.9321	68.2815	65.7265
MGG_18086T0	0	0	0	0	0	0	0	0
MGG_17085T0	3.90474	2.32981	3.708	8.69983	2.60039	1.60647	4.74467	1.08847
MGG_04570T0	0.783521	1.46404	3.31767	1.16032	0.694168	0.824002	2.51158	1.45342
MGG_16633T0	4.15129	8.08089	3.99665	2.17097	1.68262	1.67743	1.63332	0.803479
EFMOT00000000157	0	0	0	0	0	0	0	0
MGG_15184T0	0.562898	1.44606	7.27997	2.23715	4.63549	4.0861	2.35096	2.38927
EFMOT00000000154	22.4109	0	0	0	11.375	0	0	0
EFMOT00000000153	0	0	0	0	0	0	0	0
EFMOT00000000152	2.75881	62.7097	0	0	0	0	0	0
EFMOT00000000151	9.77919	0	0	30.502	6.69663	0	12.8266	6.39307
EFMOT00000000150	0	0	0	0	0	0	0	0
MGG_06646T0	25.1823	228.029	170.7	175.126	67.8588	61.1736	65.8418	48.2202
MGG_09902T0	20.3179	110.32	181.161	76.5459	126.162	79.0636	80.7444	62.1873
EFMOT00000000159	7.07625	0	6.61573	0	0	0	0	5.65187
MGG_10933T0	0.306132	0.281118	0.896909	1.32986	0.0986653	0.263666	0.512056	0.254221
MGG_10634T0	2.35597	6.37807	4.94128	4.21953	12.6436	9.18131	5.61825	6.75656
MGG_18015T0	0.249257	0.713467	1.52482	1.79708	2.08901	2.47122	2.03163	2.44499
MGG_00252T0	12.9444	28.9429	40.8928	32.4391	28.3698	15.3257	16.0015	22.7885
MGG_00468T0	25.5488	28.5005	21.5063	18.4037	15.4843	14.1696	13.8637	11.5427
MGG_02658T0	6.08732	44.8804	24.4948	36.8329	30.8127	30.7788	34.283	16.7112
MGG_17287T0	0.0373843	0	0	0	0.187736	0	0	0
MGG_06204T0	77.7299	11.866	16.0538	25.7685	51.5448	39.886	30.3246	34.5949
MGG_12922T0	13.3605	10.8012	6.67797	10.9499	9.56221	12.8843	11.9682	8.84737
MGG_01613T0	0.675472	6.26574	6.14978	5.36847	3.73142	3.1898	2.63577	2.95283
MGG_09856T0	0.360528	3.98803	1.24623	2.7741	8.84285	3.38264	1.98961	2.85774
MGG_03393T0	8.01495	37.2615	10.8873	9.47067	40.8697	13.8051	16.7748	13.1809
MGG_08171T0	2.44606	18.5276	16.2232	17.7679	17.332	10.054	9.93177	8.58689
MGG_17434T0	0	9.5318	0	4.04267	0	2.24511	0.618763	3.51073
MGG_06480T0	88.6573	759.315	750.089	1056.7	2271.87	767.523	1041.05	878.997
MGG_16356T0	0	0	0	91.3329	24.4524	1.38038	1.38715	2.90237
MGG_11166T0	0	5.82577	0	0	0	1.29717	2.12885	0
MGG_02516T0	40.8231	35.5775	47.8133	43.0289	44.3337	49.9337	50.1916	63.6616
MGG_00523T0	0.755078	4.4278	6.34392	8.91396	5.63233	3.57421	4.2888	2.73451
MGG_01874T0	3.09884	10.9986	2.63562	2.8121	10.2595	5.10771	5.33655	2.7438
MGG_15343T0	0.14761	6.93288	1.26605	3.77458	0.45092	0.49102	0.556942	0.38906
MGG_04365T0	9.33345	25.3785	1.60193	13.2267	12.4225	4.40125	6.4102	7.04862
MGG_08447T0	8.44291	0.42508	6.37074	10.4343	0.238912	2.84568	3.78236	13.0633
MGG_04368T0	4.40114	2.94502	0.893181	1.70365	5.20894	6.56837	5.73985	3.32233
MGG_02157T0	5.09365	2.76936	4.66352	3.10769	4.7336	20.2955	16.9293	6.56166
MGG_16833T0	0	7.64807	0	0	2.6465	4.22293	5.46373	2.4314
MGG_14936T0	1.49264	5.72583	18.1715	9.39045	10.3849	24.0847	33.1966	14.182
MGG_04136T0	97.0408	117.047	144.565	116.472	153.396	87.777	85.5803	89.1535
MGG_05061T0	5.04821	35.037	29.3587	37.9365	39.6781	25.6239	28.3977	17.2375
MGG_16927T0	9.58381	105.742	149.95	132.519	139.265	111.742	111.441	118.721
MGG_17411T0	0.59632	19.3809	0	0	0	4.46431	0	0
MGG_06035T0	37.8775	282.436	326.832	364.969	952.953	535.049	687.753	645.249
MGG_06759T0	360.707	196.406	240.319	226.38	275.807	136.605	168.733	187.664
EFMOT00000000348	0	0	0	0	0	0	0	0
MGG_02911T0	37.9284	16.0793	11.8447	11.5181	15.3314	38.4755	16.147	11.0749
MGG_00418T0	0	0	0	0	0	0	2.03539	0
MGG_06029T0	1.06439	4.27551	5.04119	4.86995	3.22579	1.90094	1.56727	2.46418
MGG_17740T0	3.54936	1.81971	2.96394	0	1.55466	0	0.797063	0
MGG_02541T0	62.8733	112.394	98.9991	97.3664	86.396	79.611	59.5093	43.6882
MGG_11075T0	0.0207829	0	0.488163	5.90367	50.8937	28.5331	57.6484	49.923
MGG_00715T0	549.462	1228.35	36299.4	23695.2	7996.86	27138.5	28971.6	37471.9
MGG_14870T0	2.60259	17.4703	32.5436	36.7705	10.0392	12.6551	14.1889	10.8508
MGG_17896T0	0.72205	281.792	38.0181	1965.81	1858.57	100.464	110.547	212.385
EFMOT00000000344	0	32.1433	0	24.2126	17.543	14.2135	12.3439	22.0662
MGG_08840T0	2.08893	28.246	38.6224	29.0294	27.4725	13.3678	13.4986	13.1888
MGG_01402T0	1.70296	0.68696	1.37409	6.12018	0.658673	7.90302	3.41009	9.58042
MGG_01730T0	14.1352	18.2543	11.3831	14.886	24.6989	15.4406	17.469	13.5549
MGG_16916T0	0	0	0	0	0	0	0	0
MGG_03070T0	116.499	9.04706	33.485	144.274	253.306	318.968	498.367	1002.03
MGG_02478T0	15.5596	33.2434	30.3977	27.6801	25.3055	19.1111	17.9023	13.1476
MGG_15781T0	6.12512	0	8.7017	0	0	0	1.55513	0
EFMOT00000000340	0	0	0	0	0	0	0	0
MGG_10970T0	103.778	117.112	44.7321	36.3743	34.096	48.9633	49.3255	44.9345
MGG_14572T0	17.7748	1.23935	0	0	0	0	0.0885707	1.57619
MGG_02581T0	2.14316	10.3519	1092.34	384.15	163.012	735.01	1778.27	1285.41
MGG_16947T0	0	0.43708	1.9021	4.14527	15.8729	12.3825	9.36292	9.58275
MGG_10650T0	191.689	47.8227	4069.27	873.406	2713.92	21352.8	23521.7	19650.2
MGG_10367T0	0	20.218	29.4957	8.65779	0	0	0.091806	0
MGG_14351T0	0.831293	0.915592	1.31296	2.21304	1.74962	0.687567	0.481026	0.135854
MGG_05435T0	4.25258	3.2474	11.696	19.6145	5.57369	9.56583	10.9496	9.55251
MGG_15318T0	0.298208	0	0	0	0	1.47093	1.36942	0.115076
MGG_00134T0	2.50327	14.1844	23.266	30.2443	17.8008	12.8319	12.6642	10.8441
MGG_01663T0	89.6393	188.763	80.1021	95.3143	67.4846	60.2598	90.5755	43.778
MGG_17876T0	0.946711	1.76292	0	0	3.74982	1.22001	0	0
MGG_03517T0	7.39651	40.5888	43.1032	38.4492	51.8341	30.1213	29.9635	24.3954
MGG_03059T0	96.5558	39.7339	35.1831	34.5193	18.523	24.462	26.253	10.1021
MGG_06714T0	84.84	45.0428	82.0336	76.2392	33.9069	30.0565	29.3716	35.2769
MGG_01198T0	2.44178	5.36525	9.57171	16.01	12.0386	6.53158	7.18634	7.45429
MGG_17163T0	0.458509	0	4.4954	10.4295	7.69258	1.78627	0.830873	0
MGG_02064T0	1.19732	5.9254	17.8581	14.2601	31.4679	22.9811	28.5775	14.2062
MGG_09110T0	41.5378	19.3343	16.0501	29.2861	75.6627	144.754	111.43	124.563
MGG_16010T0	0	0	0	0	0	0	0	0
MGG_11719T0	0.958939	5.89967	2.19996	4.36681	9.22819	2.87725	1.19344	1.18604
MGG_01809T0	1.3341	0	0.365888	2.11317	0	1.02829	0	0.588793
MGG_17332T0	6.71366	0	9.04097	5.40107	0	0	3.87593	0
MGG_00972T0	201.784	41.2253	37.1103	33.6525	29.3333	12.4595	14.7448	20.3698
MGG_16977T0	0	10.9741	101.283	575.445	121.342	15.0919	20.7926	17.3964
MGG_17458T0	272.811	17.591	9.05527	16.8853	11.5978	15.2839	21.9096	13.4052
MGG_02295T0	0.347228	0.417767	42.9608	49.7642	58.1425	29.159	43.292	60
MGG_11300T0	0	0	0	0	0	3.2479	10.8601	15.2554
MGG_08641T0	11.2023	27.9375	19.1663	25.2699	33.6403	16.1393	16.8992	23.5401
MGG_13742T0	0	0	0	0	0	0	0	0
MGG_01595T0	8.54941	86.1004	81.953	93.1323	150.057	61.6769	70.4308	61.8684
MGG_17340T0	0	0.619687	0	0	0.694173	0	0.134217	0
MGG_15990T0	57.6343	11.5752	2.75037	2.15398	4.4228	4.34849	5.04859	5.72957
MGG_00741T0	13.7806	27.077	24.4597	22.1473	25.1478	50.9012	45.1025	25.6926
MGG_15227T0	616.108	136.006	7.42203	10.997	137.035	62.1353	58.7782	45.1914
MGG_05335T0	11.3765	80.1345	116.807	126.025	69.8078	37.0963	27.8913	30.9755
MGG_10785T0	0.0417247	0	6.88503	5.14875	20.3536	6.74706	4.92318	5.21135
MGG_08940T0	0	0	0	41.0115	38.3995	2.99722	5.18269	6.71649
MGG_12118T0	0.158766	79.1892	16.3277	11.6357	32.3736	14.922	13.083	10.3987
MGG_12475T0	1.73921	4.79938	42.9054	27.1187	1.57446	1.5278	1.30716	1.24668
MGG_17781T0	0	0	0	26.2688	0	0	0	0
MGG_03582T0	11.5648	63.7437	15.4183	32.9813	14.2905	25.3412	26.2499	15.2696
MGG_07234T0	102.397	727.947	391.229	386.103	504.94	295.794	300.376	338.952
MGG_01149T0	272.911	604.863	113.522	160.205	16.361	31.1063	69.4347	80.6379
MGG_01373T0	118.635	5.86723	38.8915	32.8541	40.8755	24.628	20.6222	35.9242
MGG_13799T0	8.67957	59.3375	56.3656	47.0325	13.4777	20.5147	13.7837	3.41657
MGG_14752T0	2.11774	15.3514	14.9064	12.481	12.4915	7.95296	7.81726	7.56572
MGG_00398T0	0.144934	0	0	0	0	0	0.0228014	0
MGG_15771T0	3.25077	6.40612	0	3.01775	0.69376	2.59022	0.381063	0.618163
MGG_15866T0	67.1401	43.3803	47.1856	42.889	38.7777	23.1159	25.1701	25.6993
MGG_03176T0	1.06795	0	0	2.3038	0.122744	1.53856	2.0368	1.14734
MGG_10235T0	5.38772	0	0	0.200152	0.774527	3.50564	5.90378	0.778777
MGG_09718T0	8.21569	8.70243	13.4243	6.48277	40.7887	17.3157	19.4982	17.8864
MGG_17359T0	0	2.18606	0	0	2.54799	1.6991	0.758	1.17688
MGG_15393T0	0	8.7673	2.38581	0.75516	0.160979	0	0.478452	0.164989
MGG_13686T0	0	0	0	0	0	0	0	0
MGG_00863T0	4.33796	6.25402	0.40524	1.46169	0.40906	0.58876	0.883607	2.87299
MGG_15457T0	0	0.387197	0.314635	2.18632	1.06129	0.602228	0.363847	0
MGG_02692T0	6.27442	54.281	39.9833	12.2551	4.63311	7.34039	5.65787	13.4882
MGG_16336T0	14.1089	42.0415	32.8612	36.167	42.1403	116.436	111.892	18.5434
MGG_03890T0	1.55452	14.2096	10.1075	10.715	4.23536	12.8991	16.5064	10.1864
MGG_04092T0	10.3954	83.0575	68.8802	56.4751	29.6274	19.0157	17.0796	21.762
MGG_17533T0	84.5374	144.753	124.058	169.53	86.3476	43.5637	65.2648	59.2188
MGG_14613T0	0	0	0	0	0	0	0	0
MGG_05319T0	19.2782	72.192	79.2733	70.9082	65.6884	50.2624	41.7877	58.1682
MGG_00701T0	0.316057	2.36425	4.24706	3.72211	1.20936	1.50476	1.93443	1.83858
MGG_16914T0	2.28433	1.01976	0.888787	0	0.586961	0.719686	0.599425	0.18153
MGG_17672T0	2.86094	3.94483	7.00921	14.5464	0.969767	1.36228	3.7175	0
MGG_16560T0	0	0	0	0	0	0	0	0
MGG_07099T0	18.3427	11.1821	17.4401	14.0932	21.611	12.7538	11.7966	10.7407
MGG_08543T0	0.204685	2.73129	2.3422	0.932997	14.4622	14.5385	13.9129	6.70343
MGG_15726T0	40.1356	11.7997	47.2069	28.8248	26.4884	24.5206	20.2227	35.711
MGG_02649T0	0.0159821	0	0	0.597192	4.9837	5.59956	5.13604	5.3193
MGG_04472T0	11.8024	15.6769	5.95426	5.98486	6.93492	5.56019	4.28278	3.26481
MGG_16022T0	0	0	0	0	1.22344	0	2.29045	0
MGG_03633T0	4.22561	11.8254	3.19872	5.39812	5.60573	6.62469	5.72093	4.16423
MGG_06295T0	66.9549	52.4247	45.6168	53.4472	49.8682	24.3747	21.1363	33.3713
MGG_16552T0	0	4.12294	0	69.8163	52.2876	3.7493	9.46838	11.4404
MGG_01680T0	6.21448	30.8299	48.7082	54.3	35.7416	20.1759	13.9325	14.0632
MGG_08936T0	0.422679	2.81446	4.24729	4.48533	5.49574	6.65927	3.5233	2.72069
MGG_05348T0	1.20772	2.61086	3.78977	1.79512	1.33688	1.51248	0.745626	0.298021
MGG_01223T0	29.5006	27.0783	14.9366	18.7907	26.6187	22.6727	27.1979	15.8838
MGG_10745T0	49.6133	92.3019	58.42	53.3098	16.1456	12.2566	13.4748	18.2646
MGG_15826T0	10.5028	3.52583	2.74735	0	0.86722	2.34101	0	0.854347
MGG_00385T0	14.0843	34.9096	85.8141	72.0837	9.18469	21.5673	28.5095	54.8655
MGG_02456T0	9.96478	9.83076	6.84328	4.96852	5.57518	7.15288	6.13268	7.38292
MGG_01624T0	1.22441	8.88408	2.42338	4.18456	1.14229	0.766392	0.986885	0.682508
MGG_05115T0	6.70507	15.9514	14.3112	19.6608	14.1745	15.3674	18.2797	13.9545
MGG_08063T0	45.8938	82.1946	81.3517	80.2871	116.295	87.2486	102.898	112.257
MGG_18035T0	0.208499	3.6543	3.60603	133.878	14.6135	23.3199	30.1427	18.312
MGG_12584T0	1.37304	7.36672	1.73142	2.5315	5.19624	2.27107	2.90989	3.32328
MGG_17948T0	15.8746	1.97242	3.09298	12.2741	4.32467	9.52592	4.36133	0
MGG_02320T0	0.0214467	0.15927	5.21096	4.1493	0.723447	0.358048	0.743947	0.553533
MGG_05321T0	74.1329	146.764	173.737	156.909	123.345	72.0471	67.9485	54.1006
MGG_05070T0	94.2199	107.048	14.1751	12.7297	4.73557	2.96621	3.32045	2.382
MGG_10828T0	85.0939	149.376	117.528	138.365	106.331	109.936	112.197	85.121
MGG_17795T0	1.56157	14.428	11.8657	8.80297	6.21937	6.67305	4.15547	4.2034
MGG_07627T0	19.7421	16.813	10.5874	8.59933	9.57429	8.40966	8.06433	9.26826
MGG_17391T0	2.83876	14.8011	0	0	0.7093	0.882303	3.68427	1.25597
MGG_08906T0	50.4785	152.837	220.374	153.072	179.353	85.6711	97.0978	86.7059
MGG_08775T0	1.4518	8.12753	5.61248	6.15943	11.1362	10.2853	10.5305	7.49956
MGG_09990T0	1.99705	0.594487	0.51132	7.56623	0.451928	0.854267	0.967755	1.46433
MGG_00294T0	13.6182	22.2884	14.4191	8.69229	6.6223	8.69109	9.48448	7.73759
MGG_03600T0	226.834	167.771	242.435	229.048	198.648	146.829	123.151	152.432
MGG_00143T0	63.8075	77.8306	40.8273	38.4473	37.9185	43.0856	48.4675	61.8592
MGG_01053T0	1.01191	5.01642	8.69947	10.2292	2.12281	4.81037	1.78068	0.827288
MGG_00779T0	6.98207	3.33709	2.28429	2.19687	26.551	5.69934	6.44765	3.03269
MGG_15439T0	0	0.592903	121.533	32.9438	0.154946	0	0.36446	0.934369
MGG_12770T0	0.487297	1.66094	19.5741	15.5764	1.52433	0.80673	0.700274	0.316332
MGG_04684T0	4.46345	7.35494	15.4818	11.3689	11.0591	9.81763	9.74032	9.01125
MGG_15858T0	0	0	0	0	0	0	0	0
MGG_17306T0	0	0	0	4.01176	2.12254	0.166171	0.080309	0.224003
MGG_02624T0	242.672	289.27	281.103	333.693	605.363	900.999	898.67	764.952
MGG_00409T0	5595.31	368.232	709.411	486.403	190.971	188.1	256.423	300.05
MGG_07929T0	422.978	3838.34	3791.19	3969.88	11428.3	4561.16	4941.47	4950.26
MGG_01323T0	75.3851	25.5789	36.7427	29.5686	13.8942	17.5632	22.0676	40.0024
MGG_07926T0	71.0156	31.4326	60.6341	56.9894	39.7	96.1463	48.4809	50.0262
MGG_09310T0	9.37097	11.2331	20.6567	12.037	13.1111	13.7232	14.6738	13.7632
MGG_05213T0	6.03794	13.2937	11.7717	10.5479	9.82239	5.78291	6.13414	5.66322
MGG_16673T0	0	0.66226	0	0.66748	0	0.22495	0.43124	0.506655
MGG_16136T0	13.6152	23.4369	9.2452	11.0839	0	17.4447	1.76185	4.5075
MGG_09416T0	0.0488861	0.970253	0	0.65659	33.0264	9.27298	3.75664	3.03585
MGG_03658T0	65.0078	265.843	204.282	199.559	150.528	97.2393	114.548	91.0995
MGG_16792T0	4123.69	92.821	31.38	27.2334	13.8802	52.3675	33.7696	56.49
MGG_16829T0	1.96394	25.2991	2.4244	48.0552	27.2723	4.94036	8.18114	4.72447
MGG_16824T0	1.0513	0	0	0	0	0	0	0
MGG_16239T0	1.45673	0.44388	3.33118	4.66906	1.82677	7.37967	2.31771	2.64085
MGG_11794T0	43.544	64.8301	148.842	124.36	165.226	119.864	93.2305	89.3453
MGG_14953T0	0.30781	3.50546	1.13198	1.83527	1.91846	4.1352	1.90834	0.45804
MGG_14674T0	5.80224	6.48389	5.34443	3.31657	4.56748	3.8002	7.13521	2.43945
MGG_17551T0	0	0	0	0	0	0	0	0
MGG_17607T0	0.114478	0.647193	0	0	1.06403	0	0.279358	0
MGG_07809T0	0	0	0	0	0	1.84158	2.3798	1.68186
MGG_14095T0	6.67091	662.029	18.5212	10.4735	11.904	2.31235	4.5218	6.52228
MGG_09626T0	0.137935	0	0	0	2.64513	0	1.69897	0
MGG_10911T0	0	0	0	0	0	0	0	0
MGG_01694T0	0.746065	5.17272	10.3679	4.14175	6.54838	2.54779	2.71794	3.1889
MGG_07158T0	0.226659	5.79689	3.03604	3.52501	2.17269	10.8875	13.1917	8.09824
MGG_06961T0	14.0176	46.7884	62.1926	45.2575	39.5733	27.8675	31.7856	45.8781
MGG_07736T0	42.8426	36.3488	30.5515	46.9619	35.8936	22.3736	21.801	12.7549
MGG_09715T0	5.46094	44.1638	70.3176	79.3705	116.399	90.2699	123.663	120.961
MGG_03643T0	2.41181	8.13097	17.3139	18.4601	14.8696	39.2144	33.1114	23.2118
MGG_09479T0	51.2841	15.7478	17.748	14.1681	8.51766	8.04637	9.36987	11.1863
MGG_00575T0	0.516217	1.61808	0	1.53722	9.5377	15.0906	13.5828	8.0585
MGG_15306T0	1.0048	2.3544	3.13035	1.20569	2.13474	1.95426	1.96992	2.07197
MGG_01468T0	20.6292	10.9479	9.79482	9.60628	7.90951	6.86346	6.70398	6.96283
MGG_07580T0	0	0	0.231356	1.55429	0	0.111837	0.276613	0.782418
MGG_16496T0	0	0	0	0	0	0	0.55287	0
MGG_16288T0	2.39829	4.90809	2.45019	3.85853	8.12216	4.89527	4.73596	1.55878
MGG_10259T0	0	0	0	0	0	0	0	0
MGG_13420T0	0	4.79363	0	95.9699	24.5737	0.838403	4.77167	8.81059
MGG_08290T0	1.22197	5.17799	5.4973	1.54402	29.5551	11.5875	8.50341	7.24063
MGG_17016T0	0	0	0	0	0	1.13371	2.00442	0
MGG_16851T0	0.243252	2.21372	0	0	7.86977	17.8966	4.93086	7.77862
MGG_07187T0	557.016	40.1389	41.8499	44.6082	35.3743	18.6439	21.1432	23.2785
MGG_06950T0	14.4865	132.287	225.002	275.365	178.695	151.414	90.499	51.421
MGG_17908T0	86.83	28.6873	26.9316	26.8112	22.8516	20.0212	15.059	13.8922
MGG_02451T0	5.0789	32.0168	77.8763	88.0214	39.2844	51.8234	81.4373	81.5789
MGG_07608T0	9.01117	36.4503	17.597	25.5742	10.3125	14.6637	14.0284	8.18069
MGG_06366T0	8.15725	154.487	171.86	169.09	151.409	89.2997	88.4342	103.238
MGG_09502T0	30.8551	18.8258	25.6895	31.0838	9.76516	7.05363	9.62751	17.8948
MGG_01439T0	0.469796	2.59953	90.0938	67.2687	4.97235	1.87722	2.07531	3.692
MGG_08632T0	30.6593	56.5822	67.2607	61.6407	42.012	51.6963	45.5745	30.6441
MGG_17096T0	62.6601	0	63.405	928.472	91.7381	13.4387	5.7335	2.80022
MGG_00680T0	51.1065	4.78115	6.94537	7.33368	5.32266	3.28543	4.36787	3.55892
MGG_15427T0	3.4829	0	0	11.3991	6.83381	8.19614	3.80125	2.84734
MGG_04815T0	0	0	1.72968	13.505	3.1833	1.48363	1.8778	0.364037
MGG_07975T0	95.184	138.394	339.961	307.956	286.445	479.305	517.015	656.439
MGG_02091T0	3.98738	8.89656	2.3052	5.67109	2.92037	1.78684	2.06293	1.71478
MGG_11649T0	20.6551	184.462	98.7021	90.0098	67.7859	113.489	85.3887	100.428
MGG_10275T0	0	0	0	0	3.56047	0.239926	0.91619	2.03811
MGG_03335T0	35.0329	22.5672	50.1497	49.8142	39.829	36.8825	30.2674	30.5187
MGG_00071T0	1.91048	0.45511	0.986673	0.574533	0.828853	7.52597	9.86109	9.60135
MGG_13286T0	0.382304	11.3443	3.83451	4.00709	55.55	44.929	25.1671	58.9696
MGG_03230T0	1.69327	9.19547	22.3057	20.0119	15.8805	7.04409	7.99135	11.8247
MGG_00116T0	0.731406	2.3154	4.59128	4.0243	1.45629	0.767591	0.953186	1.08082
MGG_06986T0	0.44326	2.44303	4.49348	4.60662	2.83002	3.2593	6.47767	2.01961
MGG_02348T0	0.0771723	0	0	0	0.777131	0.255085	0.42407	0.478223
MGG_00139T0	127.043	87.7741	56.791	64.3746	61.9208	49.173	52.4507	41.8002
MGG_08308T0	20.9531	94.5492	39.3999	50.108	49.4761	33.9261	37.2346	42.8475
MGG_10480T0	0.210203	1.70312	1.21599	1.15876	4.20928	10.1062	10.1731	4.17657
MGG_00321T0	0.172168	0	0.682483	1.5998	0	1.32222	1.18572	0.521467
MGG_15834T0	0.496331	0.587143	0.630773	0.648993	0.64336	4.64335	7.22334	2.94085
MGG_15040T0	0	0	0	49.9544	11.9881	3.26254	2.55559	3.88345
MGG_08265T0	0.157876	0	0	0	14.9601	3.46977	2.03493	1.02823
MGG_11764T0	663.929	220.285	135.573	118.687	78.698	57.7355	48.6108	79.3504
MGG_11764T1	817.288	267.477	280.117	236.23	71.8011	104.578	123.959	113.018
MGG_16037T0	0.616285	0	0	0	3.12928	0	0	0
MGG_05247T0	50.0545	216.396	60.7748	81.5874	101.155	109.122	93.2308	55.0168
MGG_01013T0	27.7284	153.616	165.602	176.67	199.707	120.709	110.033	89.7623
MGG_07322T0	0.246842	1.43222	0.496075	0.831636	0.752835	0.668163	0.551628	0.300931
MGG_16547T0	0	0	0	0	0	0	0	0
MGG_16582T0	0	0	0	0	0	0	0	0
MGG_04737T0	0	1.10503	1.17564	0	0.685445	92.853	57.6217	0.411447
MGG_16748T0	3.03	0	0	0	4.98037	0.838403	0.37009	0
MGG_00627T0	0	1.48394	0.788883	93.2461	28.9516	2.16516	6.80979	6.73961
MGG_12956T0	7.05731	37.72	9.55411	12.1581	28.0785	9.51973	9.58747	7.73385
MGG_02234T0	0	0	0	0	14.398	50.2857	19.5059	22.8815
MGG_13923T0	0	0	0	0	0.70658	0.225772	0.43679	0
EFMOT00000000210	0	0	0	0	0	0	0	0
EFMOT00000000211	5.98149	0	10.6532	0	0	1.57208	0	5.26853
MGG_04644T0	2.16094	2.99844	6.44918	5.17205	2.92613	3.67221	3.5088	3.76906
EFMOT00000000214	0	0	0	0	0	0	0	0
EFMOT00000000215	17.9248	69.151	0	0	69.3576	19.6316	12.2029	7.2675
EFMOT00000000217	0	0	0	24.8171	0	2.27086	0	0
EFMOT00000000218	0	0	0	0	19.0421	25.7276	0	0
EFMOT00000000219	0	0	0	0	0	5.8228	0	0
MGG_15200T0	0.61748	0	0	4.63757	0	0	0	0.926427
MGG_04733T0	0.0862939	0	0.181993	0	29.9201	5.98241	4.97494	1.09607
MGG_06446T0	77.5623	23.2963	13.4683	22.4089	20.5313	17.7594	20.9582	28.4711
MGG_00481T0	7.48019	37.2261	62.7484	60.184	36.8258	34.5718	32.2232	24.6019
MGG_06659T0	4.15508	24.4529	19.3732	21.8469	16.2191	8.64345	9.6611	5.16043
MGG_00893T1	0	0	0	0	0	0.226362	5.13e-07	0
MGG_00893T0	0.156902	2.82314	12.1066	5.5865	2.66484	1.13521	1.39184	1.05645
MGG_03767T0	1.0089	3.09646	0.648273	3.22343	0	0.333953	0	0.129802
MGG_14140T0	0	0.217712	7.56536	7.51911	15.5723	7.70639	10.2118	5.07775
MGG_01083T0	23.0927	17.8722	8.68086	7.06596	12.7091	8.93362	9.27485	9.81989
MGG_13463T0	0	10.5504	0	0	26.8119	69.1928	91.1179	44.9299
MGG_16861T0	4.95338	15.5201	16.3032	12.8706	8.79573	6.3894	8.28511	4.18027
MGG_17061T0	2.39073	16.4586	20.2781	13.9085	12.3373	8.78076	5.98174	9.1052
MGG_03696T0	41.1542	142.483	76.7653	72.1016	69.426	66.8822	69.6713	55.8661
MGG_02517T0	9.84755	15.5065	10.0925	11.7541	8.5035	8.43295	6.18303	6.36245
MGG_14914T0	1.50929	7.32321	13.5817	11.2658	14.2404	9.88792	10.1546	8.30033
MGG_10557T0	0	0	0	0	0	0	0	0
MGG_16917T0	0.463482	1.77788	0.997037	1.34175	1.27821	1.16981	1.66283	0.998369
MGG_08271T1	0.250405	0	3.50427	2.55058	0	2.75817	1.27329	0.375603
MGG_08271T0	6.57228	12.3454	14.7976	14.0867	15.2306	7.04209	8.1638	8.56476
MGG_17314T0	1.57816	0	0	4.08617	9.10304	7.84589	7.63239	6.9633
MGG_07985T0	0.188436	0	0.162053	0.0785833	0.52886	1.68132	1.88195	0.554092
MGG_13413T0	11.7051	18.7069	18.4713	16.1443	10.6125	15.4306	15.5456	7.96096
MGG_05870T0	2.075	44.2207	17.2497	13.844	1.47457	2.91099	0.956824	0.716508
MGG_02525T0	461.749	164.214	139.921	178.337	246.188	156.391	113.825	106.512
MGG_17544T0	0	0	0	0	0	8.52123	0	5.7193
MGG_08019T1	203.461	85.1795	19.472	17.754	14.3282	14.6332	14.4624	12.6656
MGG_08019T0	175.748	122.585	13.4706	11.4842	1.41849	6.38651	4.77673	16.533
MGG_05404T0	0.155279	1.45507	0	0	0	0.320773	0	0.237092
MGG_03604T0	46.4515	105.403	144.073	123.475	132.068	114.962	96.8076	115.694
MGG_06985T0	6.03078	7.68542	4.1426	4.72603	5.29744	4.25317	4.41981	3.30475
MGG_03930T0	674.53	698.639	967.401	780.096	849.954	722.319	592.735	691.172
MGG_16780T0	0	0	0	1.63257	0	0	0	0
MGG_02182T0	0	0	0	0	0	0	0	0
MGG_11525T0	0.414722	0.242706	0	0.86993	0.853711	0.549877	0.95735	0
MGG_03597T0	9.99644	15.8419	19.0101	19.917	14.0499	10.8035	10.1016	9.79338
MGG_08800T0	3.41193	2.42147	3.86687	5.8929	13.5074	4.96055	5.03602	3.14203
MGG_10748T0	0	0	0	0	0	0	0	0
MGG_07575T0	0.0431215	0	15.026	6.09738	0.994125	0.499541	1.53316	1.54081
MGG_09190T0	5.26307	53.2939	33.8613	38.2236	52.1754	26.0536	29.4506	22.1037
MGG_01722T0	56.8361	42.1014	45.6101	47.6067	40.0565	23.5707	23.5113	27.4416
MGG_08054T0	6.95423	9.81838	10.5997	8.97079	8.34589	4.99154	6.31348	8.8525
MGG_18119T0	0	0	0	0	0	0	2.44013	0
MGG_09305T0	0.0789557	0	1.0573	0	0.211519	0.127644	0.039038	0
MGG_09934T0	0.144902	0.790313	0	0.47915	3.16826	0.684144	0.634453	0.400931
MGG_04493T0	5.06663	77.3888	10.9845	16.7191	6.24758	15.1357	14.6934	4.66787
MGG_08832T0	204.987	62.3572	57.8826	52.6412	82.0297	64.7348	72.369	77.2991
MGG_16128T0	3.53313	0	0	0	0	1.75673	0	0
MGG_06323T0	38.468	153.709	24.9231	36.4565	10.7764	6.30614	4.66942	8.04574
MGG_16084T0	0	0	0	0	7.14155	3.79547	2.00756	5.63007
MGG_05150T0	36.2062	30.4229	71.7215	57.7358	59.9611	56.4986	49.3132	57.5148
MGG_17003T0	14.6907	60.9445	22.1557	25.9159	20.0418	19.9713	17.4429	18.182
MGG_05853T0	0	0	0	0	0	0	0	0
MGG_05131T0	27.8434	29.5549	4.91989	9.4839	4.35913	3.03459	3.33217	2.90942
MGG_09301T0	28.9573	20.4834	28.5507	20.1356	24.4492	11.027	12.5632	13.3039
MGG_07756T0	591.188	50.23	41.5883	39.1395	65.6784	38.3714	41.1726	29.8721
MGG_02839T0	2.57478	23.109	7.93821	4.60172	3.07505	4.45094	6.79167	3.25211
MGG_15529T0	53.8729	14.8787	0	12.0411	16.3589	32.3638	24.7436	38.4148
MGG_11497T0	53.328	82.8888	148.737	107.226	101.717	189.619	163.697	161.368
MGG_02763T0	5.66173	80.2434	19.7038	24.4755	17.7775	21.0154	14.4493	13.7963
MGG_08305T0	0.327812	0.467887	0	1.72801	1.81931	2.68804	2.69271	2.53436
MGG_05597T0	9.97518	23.4966	12.219	22.3263	46.3092	39.6425	39.5538	28.938
MGG_11454T0	15.3239	51.092	69.5419	53.5609	59.461	87.4816	100.173	65.2488
MGG_13527T0	5.34849	19.6874	20.8647	20.0142	12.2182	9.4161	7.81959	7.91516
MGG_04349T0	0	1.3601	3.43326	0.930117	0	0.128509	0.039301	0.393338
MGG_16838T0	25.2944	14.8751	0	0	1.63592	8.14997	3.61977	11.6197
MGG_17933T0	1.46083	0.298579	2.77873	3.57e-06	1.6011	0.505328	0.789779	0.175914
MGG_05110T0	416.834	340.702	37.4645	68.1076	10.6354	10.943	12.0981	13.2381
MGG_03970T0	32.3632	30.0337	16.03	18.1265	34.1756	34.3805	31.6765	38.6349
MGG_12936T0	11817.8	63.993	99.8895	79.8959	19.4547	40.3889	39.3462	53.1004
MGG_01935T0	36.4158	0.320627	49.7669	23.2395	5.91419	102.306	114.544	45.6709
MGG_14663T0	2.5448	6.50852	5.66495	5.16575	0.897806	5.93527	4.35696	2.81817
MGG_06860T0	5.39065	77.4796	81.5665	92.8161	81.7607	38.5782	45.4851	38.0298
MGG_08726T0	0.074528	0	0	0	0	0	0	0
MGG_02570T0	1.8057	23.3225	83.9092	74.3088	137.464	139.87	177.954	133.259
MGG_17193T0	1.96157	18.7514	19.3182	23.4434	8.06617	6.03637	19.4791	10.2569
MGG_01185T0	210.452	204.17	160.023	152.793	110.025	131.01	120.213	129.904
MGG_03233T0	3.87445	8.56231	29.7046	14.0454	7.82753	5.66108	6.19951	5.03217
MGG_10508T0	0.0205478	0.332938	0.36394	1.98488	93.3628	35.3239	38.4864	11.9903
MGG_04242T0	380.581	56.0339	104.364	69.3982	57.5995	66.1996	89.8952	143.609
MGG_05833T0	0	0	0.977437	2.55176	2.55235	1.90821	3.07859	1.68608
MGG_17888T0	88.0226	131.818	224.453	188.284	177.313	89.5637	74.3242	73.3589
MGG_15313T0	9.2019	7.19688	6.78587	6.77914	5.65682	2.66763	4.14788	3.58537
MGG_17630T0	1.07689	0	0	0	2.79952	14.6292	13.4986	12.3077
MGG_11450T0	15.152	10.1568	10.9962	14.0633	29.2279	8.37648	10.2882	9.1849
MGG_09376T0	0	0.157656	0.37634	0	0.220827	0	0.0929597	0.19036
MGG_15654T0	31.0512	38.8631	31.2966	27.449	14.7568	14.1913	16.5476	10.0451
MGG_15057T0	1.39011	12.6896	11.2817	14.2322	2.81118	1.601	3.04968	2.41204
MGG_03404T0	190.673	130.447	137.857	91.1563	21.5908	25.3578	41.4646	61.5033
MGG_05088T0	41.5947	48.7682	18.7655	23.212	15.8243	11.59	12.9635	10.3749
MGG_06999T0	12.5247	18.8384	25.2749	19.872	17.399	14.7464	11.8472	12.0339
MGG_01811T0	1.16342	13.7321	22.0345	13.9604	15.6967	31.2642	27.1023	20.552
MGG_09474T0	11.7638	4.41388	1.31837	0	2.42856	8.77314	3.43935	5.31003
MGG_13192T0	143.782	194.439	20.0622	18.6755	8.93415	22.0368	18.9798	8.03654
MGG_04254T0	0.513301	3.3869	10.4697	4.46538	27.1529	50.4696	50.4173	39.9491
MGG_15525T0	2.70429	0.901397	1.37673	2.8397	1.11191	0.979091	0.935297	0.536945
MGG_00614T0	2.84567	0	8.57782	569.535	174.367	30.8622	30.8925	26.7229
MGG_03086T0	8.27352	27.0724	27.9739	24.5823	27.7049	15.2779	12.8525	10.0691
MGG_17969T0	5.09586	0	25.0299	0	2.45652	4.83619	0	0
MGG_06393T0	87.2221	45.6082	30.5275	23.7397	12.8668	16.7666	18.5929	14.1576
MGG_15037T0	3.14497	1.29412	0.470707	0.86981	3.64792	10.762	9.64882	6.38193
MGG_04483T0	72.0682	34.5508	42.8415	43.2459	45.2668	43.8245	34.8511	27.1086
MGG_06116T0	12.5038	73.0336	7.05483	8.56597	8.69698	11.544	22.5893	8.22958
MGG_08021T0	0.329937	15.429	21.9522	32.9039	36.5603	21.6933	21.633	17.8099
MGG_10474T0	0.322512	0.741297	0.280168	0.42432	27.8487	11.1587	10.5371	17.4166
MGG_18047T0	0.260977	0	2.53045	0	0	0	0	0
MGG_17937T0	2.05714	21.9358	2.72123	5.92255	11.0503	27.7224	27.1225	23.7521
MGG_06333T0	127.946	593.829	510.053	517.809	1210.26	589.563	550.803	608.717
MGG_16970T0	0.699086	6.40439	4.93491	5.55103	8.46288	5.36886	8.44066	6.30765
MGG_12410T0	0.307432	314.836	50.2282	29.3853	3.24775	2.03541	2.68207	2.11808
MGG_03284T0	3.09608	10.802	6.32621	7.96277	8.99049	9.4276	9.80261	8.70903
MGG_01481T0	7.21387	48.915	55.4019	49.7226	72.4363	45.5894	31.7746	42.6777
MGG_18084T0	0	0	0	0	0	0	0	0
MGG_03229T0	6.37033	8.23918	11.6588	10.4579	8.94439	6.8092	5.73873	3.50635
MGG_10716T0	2.73508	18.1369	12.3693	13.1198	149.988	188.243	158.887	200.839
MGG_02904T0	1.54652	3.8126	4.5221	4.92314	6.85958	5.61926	4.68491	3.7164
MGG_16981T0	2.55663	11.1707	15.6703	17.0015	13.661	6.36938	6.88285	6.62185
MGG_04433T0	7.60283	36.8191	45.3364	35.8944	13.9936	8.45285	8.65481	7.54489
MGG_03906T0	12.9127	20.629	17.7853	18.3443	14.327	27.4712	20.9271	18.4435
MGG_01846T0	4.85016	30.0576	34.4097	33.7474	31.4065	26.072	18.7488	16.6776
MGG_12275T0	3.85668	392.394	749.295	596.12	179.401	59.1439	59.3889	38.7107
MGG_16878T0	77.9	13.1202	10.9182	14.2827	5.70502	13.9967	10.9274	5.31694
MGG_10587T0	3.11347	9.02866	9.03342	7.64845	6.95355	5.40836	7.65971	5.67079
MGG_14728T0	30.3878	27.4221	16.5884	23.5313	18.8382	12.1327	18.3987	12.0051
MGG_09942T0	37.4436	103.58	41.836	48.4118	13.0232	39.6014	32.9017	41.7752
MGG_16806T0	2.146	5.63052	7.09243	7.79727	10.7926	17.5511	14.3216	11.3599
MGG_15686T0	4.12791	5.7206	0	0	3.24933	0	2.51923	2.10722
MGG_07150T0	12.6916	16.1874	13.8188	12.2953	9.5436	8.79554	6.46258	7.72408
MGG_14873T0	2.97299	2.19853	2.81562	1.61558	1.21015	0.826605	0.406212	0.55054
MGG_02801T0	1.15391	5.40458	6.05963	1.3903	2.83745	1.11849	0.767007	1.72226
MGG_09569T0	0.161098	4.55611	2.96394	18.0757	7.69612	14.3308	24.1481	15.4336
MGG_07266T0	8.67509	20.9884	22.1913	20.8649	30.7145	12.3957	10.7959	15.8271
MGG_14797T0	9.93302	12.1175	22.1357	20.1014	20.4736	10.8812	8.61391	10.3994
MGG_11610T0	16.9623	10.4828	84.029	767.896	2503.8	1089.78	1429.84	659.019
MGG_03043T0	0	0	0.766693	2.64024	0.622124	1.55468	0.694025	0.595078
MGG_12886T0	1.12609	33.3574	19.7218	14.8789	18.8581	8.01925	7.50531	11.3198
MGG_06852T0	0.976063	53.587	112.994	97.6771	32.3026	36.8791	30.0284	27.7643
MGG_09371T0	43.6046	73.6677	92.708	57.721	52.0128	120.216	120.435	126.328
MGG_12405T0	97.1565	102.763	91.599	93.4226	51.9111	49.2335	52.7968	63.175
MGG_05843T0	0	0	2.57207	1.47142	0.459156	0.236866	0	0.092904
MGG_11025T0	0.0313538	0.564512	0	0.0667323	0	0	0	0
MGG_02841T0	18.893	23.1226	16.0236	21.4983	13.5023	9.49106	8.27658	5.40027
MGG_09484T0	0.416237	54.656	30.8022	23.2857	43.0217	17.7757	15.1196	9.5149
MGG_08045T0	9.39467	6.70409	3.51266	2.50349	3.14103	3.3423	3.23071	1.46393
MGG_17012T0	0.0146724	0	0	0	0.137167	1.05681	0.254397	0
MGG_08827T0	34.0232	35.8265	17.9282	20.463	10.9567	9.8084	9.42573	7.79459
MGG_01591T0	4.55821	56.0781	54.4753	43.8679	39.3375	35.3213	33.4497	30.3464
MGG_17568T0	0.467375	0	0	0	0	0	0	0
MGG_06563T0	4.06543	32.3622	35.1792	26.5748	16.183	12.9089	11.8631	14.6918
MGG_07206T0	0.79079	2.25771	5.75731	4.01029	1.23472	1.69958	0.537965	0.656684
MGG_08783T0	3.27149	7.09818	14.4992	9.85148	30.6631	23.6038	23.9734	22.0454
MGG_02485T0	41.3539	41.3388	17.6832	21.3561	21.1282	13.9456	17.7684	17.2559
MGG_17187T0	2.54444	14.3595	4.59089	2.60741	1.2895	2.57524	2.25895	2.12468
MGG_05222T0	9.33194	126.723	25.6701	27.3455	26.9503	39.76	51.1841	23.3221
MGG_02255T0	0	0.572293	0	54.9238	65.4074	3.13191	6.60364	6.43432
MGG_00602T0	1186.06	583.254	308.049	561.776	500.307	509.314	532.873	606.938
MGG_16271T0	3.34155	0	2.70573	3.95067	3.22553	5.71751	6.17514	2.94032
MGG_05085T0	80.1205	74.6146	42.4021	52.6958	23.899	16.019	16.9167	13.6342
MGG_02384T0	7.40889	29.4748	17.6594	18.1294	14.3452	8.55934	11.3587	11.6743
MGG_07115T0	126.942	60.6972	40.9155	51.5359	31.3334	34.4091	34.9433	34.4034
MGG_17144T0	0.62995	38.9711	8.99077	20.6921	12.4778	23.1226	7.71907	3.97856
MGG_15521T0	0	0	0	0	1.23008	2.75074	0	3.41197
MGG_17945T0	6.17303	47.8227	7.98416	16.1644	12.8467	7.22318	7.45496	4.87686
MGG_01153T0	71.3002	379.934	283.531	262.852	344.042	206.218	233.544	256.216
MGG_03481T0	8.40799	18.7442	7.38178	7.59599	6.95911	9.82388	11.924	10.3728
MGG_17137T0	13.8239	40.1199	29.0907	4.21503	14.8541	22.219	18.1332	13.9785
MGG_14599T0	0	0	0	0	0	0	0	0
MGG_04470T0	5.72697	14.701	15.1542	17.5173	15.9898	11.5199	8.9108	8.99101
MGG_00072T0	0	1.77442	284.348	159.979	0	0	0.181478	0.161873
MGG_16199T0	0	0	0	0	0	1.89437	0	0
MGG_16089T0	0	0	0	57.3157	25.5873	33.8345	24.9439	13.6092
MGG_02559T0	0.273364	6.92948	47.043	37.7016	39.2521	29.6684	40.1884	32.0269
MGG_07522T0	230.325	19.5641	7.84232	14.0756	0.228767	19.0421	35.6945	16.732
MGG_07897T0	0	0	0	0	0.86194	0	0	0
MGG_03495T0	0.282901	0.992585	5.51753	20.6113	2.02656	0.675942	1.92283	3.33558
MGG_11288T0	0.802674	2.50644	2.11435	3.54552	6.03414	6.37748	12.3108	4.06692
MGG_16238T0	0.283654	7.63953	5.0674	3.17396	0	0	7.50758	3.64265
MGG_10171T0	279.183	172.505	65.2579	74.3356	74.2492	80.1427	103.319	117.366
MGG_04466T0	9.05712	1.88957	1.288	2.10104	2.0122	1.09729	1.04715	1.72789
MGG_16499T0	0	0	0	0	0	0	0	0
MGG_17525T0	2.59514	0	8.87243	27.3317	3.05315	3.78747	2.19646	0
MGG_15648T0	22.6838	7.93696	3.00861	3.62264	4.26711	6.23377	1.81649	2.98305
MGG_15645T0	141.027	126.083	104.697	86.3482	73.519	55.6358	33.8136	38.9712
MGG_15645T1	278.399	37.4459	29.5785	26.2194	69.2171	38.0268	35.4621	45.6599
MGG_15645T2	5.15512	166.927	133.441	139.057	98.1433	80.0104	52.5265	56.4436
MGG_17874T0	2.89262	8.31133	0	0	0	1.96992	0	0
MGG_08537T0	0	0	0	0	3.42738	7.16729	8.77381	5.30403
MGG_08537T1	0.056969	0	0.85255	0	2.25568	2.15669	3.90099	3.7293
MGG_06510T0	213.585	492.083	755.945	1049.87	1442.39	1005.43	837.389	1673.91
MGG_16105T0	0	3.08285	0	15.9199	36.4729	5.51429	5.33727	1.40146
MGG_16105T1	0.631143	1.7856	10.8116	6.526	3.83417	2.14112	5.08573	6.21891
MGG_13993T0	0.122326	0	7.84942	58.0297	34.3791	10.3137	14.6714	13.4138
MGG_07419T0	0.37698	1.71849	3.01531	4.20154	42.9983	10.6156	11.5816	11.9709
MGG_13669T0	452.307	99.6487	97.4212	77.9742	170.882	93.3546	166.871	86.3706
MGG_14672T0	0.16976	0	22.4934	9.12537	0.377167	0	0.155369	0.748417
MGG_12336T0	13.9321	15.5256	18.9235	20.2047	14.9244	11.7084	11.6623	12.8731
MGG_09082T0	46.0639	31.1472	29.0535	24.4954	18.5756	76.2485	71.7165	56.0188
MGG_10473T0	0.061739	0	0	0	3.90371	0.892637	1.14213	0.537333
MGG_13021T0	2.13142	2.45769	0.575184	0.402675	1.25464	1.4604	5.65816	3.87048
MGG_16830T0	19.1204	10.4563	8.07047	8.53452	2.69402	6.65491	6.45155	2.34113
MGG_06906T0	19.0345	33.2509	16.0997	19.248	21.5323	14.8272	17.773	13.0811
MGG_16178T0	0	0	0	0	0	0	0	0
MGG_16926T0	0.163922	0.184663	2.98708	3.87046	15.7445	7.97283	7.07729	5.51618
MGG_16600T0	0.323791	0	0	3.13391	0	0.202669	0.916997	0.630467
MGG_16628T0	1.86575	14.4729	49.3394	34.0964	10.1759	9.73363	21.7833	15.2294
MGG_01747T0	0.792243	3.34638	8.38	4.47943	11.6847	5.23297	7.25118	4.46782
MGG_16918T0	0.430118	0	0	0	0	0	2.55535	0
MGG_16436T0	0	0	0	0	0	0	0	0
MGG_15362T0	0.828884	1.80965	0	0	2.08634	0.340013	1.01181	0
MGG_01542T0	0.26885	0.949347	1.51872	0.190951	4.91331	16.7813	16.3598	19.4205
MGG_10333T0	0.119302	5.18116	1.3717	1.06468	1.87337	2.44294	3.06642	2.28154
MGG_17295T0	0	0	25.4098	0	0	0	0	0
MGG_17298T0	0	0	0	0	0	0	0	0
MGG_08648T0	1.73055	25.2166	13.347	17.1961	12.9659	5.6517	5.75307	8.83189
EFMOT00000000179	7.61308	0	0	0	0	15.461	0	0
MGG_07733T0	1.90914	0	0	0	0	0	0	0
MGG_07198T0	201.281	12.2924	6.26307	7.32628	8.52539	6.07098	6.05895	5.90457
EFMOT00000000175	0	0	0	0	6.53123	0	0	0
EFMOT00000000174	0	0	0	0	4.8662	0	1.85907	0
EFMOT00000000177	0	0	6.61573	0	17.8334	0	0	5.65187
EFMOT00000000176	3.05739	0	0	0	0	0	0	5.85923
MGG_05099T0	29.8504	34.3703	26.2891	26.6375	18.024	17.618	18.5105	24.1149
MGG_09978T0	20.8134	22.4053	17.8823	20.7528	25.7845	15.4725	17.3888	20.3134
MGG_00924T0	12.2183	38.623	22.5461	29.0986	21.2111	19.0829	18.3531	14.5415
EFMOT00000000172	0	0	0	0	0	0	0	0
MGG_04311T0	7.21875	30.1998	46.167	49.2663	64.1548	58.5653	52.4906	44.072
MGG_12955T0	5.56684	27.2928	20.7214	18.0509	19.7444	7.57279	9.15998	9.08135
MGG_16389T0	17.7422	12.9003	20.3548	15.1426	14.794	20.0838	15.4497	14.3902
MGG_05748T0	31.1381	163.747	56.1528	40.7491	47.9914	45.944	39.9643	43.1147
MGG_12316T0	2.62277	201.549	278.728	284.674	526.23	747.63	963.616	809.624
MGG_04171T0	3.40128	27.4522	72.6056	56.1594	57.9054	100.418	113.853	144.91
MGG_03946T0	0.27501	21.0663	259.722	149.443	3.93685	1.6644	1.49188	1.27469
MGG_17951T0	0	0	0	0	0	0	0	9.22823
MGG_04936T0	4.47117	4.35458	3.39964	3.7065	3.66438	3.04461	3.10617	2.07248
MGG_14816T0	0.186484	1.19068	0.615288	1.18276	3.14657	1.48568	1.8194	0.297422
MGG_08454T0	0.496249	0	0.433037	0.570463	14.3204	11.8807	7.35262	6.23489
MGG_17211T0	0.0587885	0	0	0	0	0	0	0
MGG_03093T0	0.0492537	44.722	22.4776	13.4317	4.68175	1.45958	2.69034	0.637763
MGG_17414T0	7.54552	76.3744	0	9.7082	13.7916	25.8205	30.0049	4.04087
MGG_17461T0	19.9023	0	0	0	6.23024	0	0	0
MGG_01511T0	8.27413	1.5793	3.04588	3.08428	1.82626	1.84349	1.85936	0.921007
MGG_03308T0	32.4594	9.0745	5.91669	10.6057	0.992398	7.27077	10.1275	21.7953
MGG_01790T0	2154.05	93.306	16.3366	63.4202	187.966	150.704	210.746	316.422
MGG_15246T0	4.33051	2.13186	1.32029	0	0.368758	1.53416	1.87696	0.324739
MGG_03254T0	7.73912	26.0229	13.7489	14.6914	9.63067	9.75865	10.3901	7.75399
MGG_02569T0	10.7643	7.00646	6.89012	6.64284	5.47033	6.56733	6.09808	5.94985
MGG_06636T0	32.1086	15.3968	36.0254	39.2928	50.0409	24.6767	34.8029	32.7663
MGG_00549T0	120.283	68.3908	68.2006	62.735	40.053	36.1012	48.6227	30.1962
MGG_04903T0	4.09751	5.68166	4.78479	7.51356	2.38718	3.41531	3.7005	2.27959
MGG_07776T0	0.170546	0	6.78879	5.1673	1.66261	4.45594	8.65968	0.519257
MGG_00645T0	133.23	13.2816	9.21891	11.5667	6.68896	4.25145	8.36138	9.79553
MGG_17877T0	16.1879	52.3273	22.8964	20.4108	15.5577	28.2101	22.6969	19.9633
MGG_12697T0	3.97558	5.23998	8.91969	10.2726	20.7809	17.3673	8.45583	7.27403
MGG_03058T0	3.7309	28.3685	4.41746	5.80486	3.38434	1.94313	1.99203	2.12755
MGG_16334T0	145.431	79.9108	37.7642	45.1049	33.5948	26.8112	28.3209	26.6847
MGG_17531T0	122.146	102.639	77.3839	64.9191	116.031	110.417	137.433	167.503
MGG_10636T0	1086.41	53.6122	33.5085	33.9797	44.3073	22.8384	38.1947	34.8313
MGG_12081T0	0.905527	295.605	171.484	116.308	6.819	4.80023	2.85036	2.29594
MGG_14636T0	0	0	0	0.276204	0	0	0	0
MGG_09735T0	0	2.30717	3.6319	3.02188	1.4196	0.819153	0.515047	0.6215
MGG_15501T0	6.80942	10.1194	1.32984	5.95094	25.1782	23.0835	18.4206	9.58024
MGG_04346T0	1055.04	1559.23	461.322	457.129	51.1319	61.832	66.2799	86.1967
MGG_04181T0	86.0662	921.059	713.898	1045.17	346.047	102.84	114.399	90.5146
MGG_16766T0	1.14457	11.7287	0	1.80094	0.537067	1.04179	1.34789	1.52777
MGG_17729T0	4.22041	85.2125	43.0042	27.3369	6.14288	17.8434	17.0414	19.5233
MGG_06522T0	23.8378	45.6299	29.3188	27.5982	39.4759	27.6386	23.2313	23.2605
MGG_17556T0	0.126154	0	0	92.2272	161.476	15.1142	19.6908	16.6394
MGG_11925T0	4.11695	2.17711	1.0671	1.93121	2.10608	3.43707	3.98029	1.25682
MGG_06052T0	21.5313	67.7473	40.1842	29.9407	14.6284	29.8003	27.7252	26.3669
MGG_07034T0	122.212	40.7653	58.1486	52.7898	40.7182	30.4667	53.8357	57.0588
MGG_04151T0	78.4297	55.2807	39.541	38.0128	44.0912	32.9189	29.5014	33.1531
MGG_07273T0	5.63933	24.4433	30.215	36.6297	60.1994	47.4939	45.2892	52.9019
MGG_15430T0	0	0	0	0	0.119896	3.04602	1.02495	1.34682
MGG_16955T0	0	0	0	0	0	0	0	0
MGG_16108T0	14.8946	1.88884	2.72008	3.74493	1.38846	1.31826	1.65754	2.70705
MGG_16958T0	0	0	0	0	0	0	0	0
MGG_10747T0	0.13368	0	3.56052	17.6118	2.07352	2.86036	1.93186	2.91188
MGG_12230T0	5.37406	0	0	0	0.656383	1.05362	2.47208	26.007
MGG_07723T0	2.95164	0.47851	0.252521	1.64688	2.45333	1.70164	1.65879	1.2263
MGG_17408T0	3.71723	8.60399	0	0	0	0	0	0
MGG_04869T0	4.33319	12.1926	35.9626	27.1099	27.6459	39.5329	37.8413	17.3253
MGG_17157T0	0	1.81787	0	1.86169	0	0.651861	0.346732	0.438443
MGG_10925T0	18.4639	45.9103	30.0354	24.7257	42.3465	21.2781	21.7916	20.1934
MGG_01148T0	40.0482	251.497	66.2517	72.9831	24.8814	51.793	54.6196	44.8115
MGG_06595T0	1.28672	2.07178	10.2221	2.55092	3.996	13.3835	9.17558	16.9705
MGG_13624T0	5.86207	40.5867	24.0814	18.4353	11.6566	15.0866	18.4402	18.0829
MGG_10233T0	0.675703	4.78705	17.5861	19.1904	16.4823	35.9476	45.0503	19.4633
MGG_02070T0	9.40551	2.22643	32.2665	18.5242	4.62987	8.88699	15.499	20.7116
MGG_17579T0	0.184601	0	0	0	8.99119	10.0983	10.2528	3.46941
MGG_03363T0	3.31686	5.15433	0.897583	2.07973	7.13634	12.2391	10.9131	6.97111
MGG_02448T0	8.72754	70.278	105.331	78.0257	68.1253	41.1172	32.8324	31.5824
MGG_01873T0	2.69246	2.54986	0.781833	4.35039	8.23285	7.50739	7.56499	7.04408
MGG_17322T0	15.0146	3.51857	7.16797	0	0	0	0	1.57319
MGG_11317T0	59.5714	66.6373	40.6125	49.4725	17.5643	7.38151	7.56816	9.74443
MGG_10550T0	0	0	0	26.7866	3.52133	0.279947	1.04244	0.665298
MGG_01609T0	6937.03	3291.76	874.244	953.56	926.102	945.36	937.08	1156.04
MGG_09530T0	389.648	26.1397	42.7142	64.1641	50.3123	29.8288	34.7245	52.6421
MGG_08810T0	17.9462	45.5714	30.5094	28.1558	34.341	27.3806	28.6413	30.2374
MGG_16337T0	5.47671	62.3854	38.2904	34.7208	24.8938	30.1778	18.181	31.865
MGG_09107T0	0	0	0	0	0	0	0	0
MGG_12467T0	425.285	693.673	835.56	713.313	838.144	573.063	446.352	438.873
MGG_17532T0	3.40704	27.5424	41.5344	20.9025	75.0222	40.055	34.7034	34.4726
MGG_07910T0	4.38151	37.3138	29.5332	34.9904	9.82428	11.2522	9.95363	13.1548
MGG_14612T0	0	0	0	0	0	0	0	0
MGG_16671T0	0	0	0	0	0	0	0	0
MGG_08990T0	0.112864	0	0	15.0318	0.87332	0	0.120509	0
MGG_09748T0	28.6336	11.0437	9.12861	9.83516	16.1142	7.33609	9.62336	9.81828
MGG_16704T0	139.865	6.37315	0	2.66995	3.64758	3.67518	6.70658	3.44296
MGG_06032T0	2.71905	6.36634	13.3457	8.90037	2.60354	4.49589	5.43554	3.87266
MGG_15266T0	4.77058	2.73946	0.712107	2.04032	2.80142	1.81865	2.2983	2.4129
MGG_07494T0	25.83	23.1878	19.2447	15.0004	4.4671	18.0937	20.5293	13.8737
MGG_03392T0	2.53093	20.697	3.99932	10.5791	7.38088	9.95194	11.2705	6.64908
MGG_09018T0	9.02778	0	13.814	8.01572	4.72739	1.86436	1.49666	0.781063
MGG_07098T0	3.07261	21.9863	8.49261	10.6663	17.5176	8.60383	7.75463	5.06406
MGG_00067T0	2969.91	99.5307	32.2335	41.9592	47.1756	44.424	49.9557	46.4508
MGG_16469T0	0	0	0	0	0	0	0	0
MGG_07261T0	32.5418	8.39446	2.51448	4.6905	11.4359	8.19221	9.54041	5.2433
MGG_10170T0	12.8926	29.89	18.7549	11.0512	3.18948	8.50347	6.97321	9.96613
MGG_06151T0	59.6218	22.3904	28.6624	24.9801	27.1315	15.2354	15.0126	22.7116
MGG_00595T0	708.082	31.9561	30.5537	24.9109	22.6051	24.971	21.4233	15.3959
MGG_04411T0	12.1828	118.31	130.846	93.8868	4.91703	5.01826	5.71659	31.1969
MGG_16474T0	5.1971	49.5149	53.0687	52.8824	33.9298	45.3899	41.622	35.6133
MGG_01306T0	15.337	81.7134	33.3732	49.5495	63.1239	54.4951	73.5152	45.4642
MGG_17231T0	0.066054	0	0	0	0	0	0	0
MGG_07283T0	65.2228	25.1009	12.1964	15.5716	11.035	13.3997	13.0233	9.51743
MGG_03006T0	211.248	27.511	47.0026	30.5082	29.5348	20.1874	21.161	25.0238
MGG_02030T0	0	0	0	0	0	0	0	0
MGG_10265T0	0.174426	7.82768	8.84997	33.4899	196.134	87.4831	76.7432	67.2228
MGG_11632T0	0.195125	0.143052	1.67425	1.17183	0.0816627	0	0.0335743	0.162801
MGG_09355T0	15.9485	27.5279	2.6876	14.0503	1.91107	2.9427	8.76845	22.2135
MGG_06788T0	2.03387	4.69257	6.30083	4.38505	7.27984	7.54795	5.94559	4.93286
MGG_05589T0	3.41827	0	0	0	0.158505	0.284667	0.879754	2.87951
MGG_17552T0	0	0	0	0	0	0	0	0
MGG_10772T0	1.30156	7.85461	10.0614	15.619	5.8301	8.9013	4.01491	5.53382
MGG_00970T0	45.9383	176.902	110.327	107.989	114.324	71.7024	67.7757	56.2861
MGG_15093T0	0.909249	0.421677	1.45181	2.55235	6.4782	5.05784	5.90002	3.87144
MGG_09396T0	35.898	511.525	386.964	500.703	418.074	292.372	351.272	350.263
MGG_05320T0	42.0361	131.561	103.453	147.075	79.2916	39.5565	39.6062	39.4914
MGG_00120T0	1.48822	0.665883	2664.91	2114.02	369.574	59.555	140.437	59.1972
MGG_11422T0	4.8385	11.2275	11.9738	6.4982	3.46323	8.6754	11.6055	1.35436
MGG_16440T0	17.6236	13.0367	14.9248	16.0085	7.26798	0	0.42219	8.95965
MGG_15171T0	0	0	0	0	0	0	0	0.894333
MGG_15232T0	0.911545	1.90687	5.97483	16.2011	3.07925	0	0.372503	2.10722
MGG_13226T0	10.2818	4.38026	8.04765	9.83222	7.44163	8.01865	10.8999	12.2776
MGG_05924T0	11.6092	26.9081	14.3886	12.5431	3.0622	1.34032	2.73046	3.04623
MGG_16639T0	5.22544	4.5393	1.11222	1.89432	2.32062	1.26639	4.2931	1.08615
MGG_05105T0	61.1805	42.4131	21.195	12.1958	1.54154	2.00549	2.18825	4.01047
MGG_07609T0	13.2534	3.1199	3.96117	5.41782	13.1334	5.7768	4.31564	1.93619
MGG_03727T0	119.769	355.164	296.687	310.443	938.642	404.401	397.691	434.577
MGG_11691T0	0.263392	1.25406	0	0	10.9785	1.88601	1.69936	1.76388
MGG_01082T0	7.71999	29.0039	12.5432	13.0128	9.06668	13.6399	12.8768	8.48906
MGG_01082T1	39.459	166.064	133.37	131.597	95.3138	71.3781	58.7573	55.6204
MGG_07549T0	0.240928	0.857256	0.468582	1.1061	4.93623	2.36087	2.08384	0.242796
MGG_17284T0	0	0	0	0	0	0	0	0
MGG_10055T0	326.11	59.941	74.6084	51.184	45.8365	30.8374	39.4028	46.8304
MGG_00882T0	24.14	54.7384	73.7902	68.8771	34.0597	61.0971	54.9847	50.4868
MGG_01329T0	9.84935	48.5363	32.1605	30.0399	26.4764	19.3776	19.3787	18.6906
MGG_04344T0	2.90799	4.64763	5.01058	5.24808	124.588	18.7864	17.5791	17.4041
MGG_01116T0	15.6287	68.7692	99.8617	85.7167	75.0545	31.4442	32.8495	39.5454
MGG_04947T0	53.3849	44.9409	132.091	130.738	92.4576	115.789	150.143	167.45
MGG_04980T0	37.3058	107.754	234.564	157.147	73.6315	50.8888	44.4251	66.6641
MGG_10315T0	1717.04	13434.4	3719.27	1948.61	1619.06	33742	44370.6	82403
MGG_10318T0	0.181478	0	0	2.00717	123.419	6.00283	0.499233	3.88211
MGG_05303T0	11.4269	13.2821	15.9309	11.4048	11.34	5.41817	5.94242	6.41476
MGG_07464T0	20.7263	25.2682	85.7336	73.1667	14.1611	16.7327	25.9541	30.5568
MGG_02632T1	83.199	40.0296	100.539	73.3344	19.0053	11.4398	16.0776	18.7627
MGG_09886T0	131.978	81.5289	109.263	85.9657	80.4943	50.3158	55.7391	71.9639
MGG_17112T0	3.20764	3.27779	0	0	7.15664	9.0994	9.58503	3.22145
MGG_04032T0	1.97442	39.812	28.7742	35.5411	24.1798	19.7237	19.5736	19.2992
MGG_10337T0	0	0	1.18369	2.40777	7.679	2.67031	2.26399	1.22162
MGG_09068T0	0.045806	0.775243	0	0	0.815103	0	0.493653	0.393723
MGG_09025T0	8.39456	15.3986	11.126	9.17417	9.3844	7.66418	9.12353	6.94214
MGG_01387T0	0.11176	0.232494	0.345513	0.594764	18.3997	5.36772	6.21288	1.31661
MGG_06248T0	37.0979	64.4803	11.7156	11.5683	10.1245	10.3409	9.64177	8.82569
MGG_07058T0	5.37469	29.7968	12.0832	21.5941	15.0254	8.95407	10.3583	10.3947
MGG_16243T1	4.46062	5.44121	4.53246	5.75166	3.44979	2.73904	3.77686	2.03673
MGG_16243T0	8.70437	2.7759	0.000223	1.95376	1.63898	2.62749	1.66957	2.71362
MGG_10694T0	3.88731	9.05896	9.71871	12.3821	3.75281	8.09971	8.17502	4.82969
MGG_05419T0	0	0.0826953	0	0	17.4822	7.06761	3.29035	1.65551
MGG_08111T0	0.278455	73.1495	1.61953	1.82876	1.25203	0.748286	1.17998	0.926284
MGG_07286T0	6.33254	23.723	18.2389	16.1094	17.359	8.3918	11.0029	7.45378
MGG_14971T0	526.527	115.093	160.388	160.548	220.756	227.349	243.588	265.996
MGG_08541T0	0.106402	4.22774	0.464033	1.31365	14.098	1.66571	1.70279	0.554077
MGG_06440T0	33.0313	59.0761	27.3092	28.7008	16.9586	21.5515	18.7549	14.3373
MGG_09192T1	21.3658	64.0812	44.6028	34.0403	18.3395	38.5896	31.5468	24.7085
MGG_00440T0	0.133533	2.1194	1.61033	6.8749	0.674059	2.14413	3.32318	2.83526
EFMOT00000000148	1.81408	0	0	0	0	0	0	0
MGG_17086T0	4.12662	28.0298	16.6616	6.3199	2.87986	0	0	0
MGG_09129T0	0.529554	1.0434	0.995543	0.773941	1.48615	2.93167	3.449	1.76074
MGG_15588T0	6.38162	6.81677	21.8919	7.75847	1.62359	1.01835	0.606083	6.184
MGG_02612T0	45.8685	163.537	119.415	90.7828	141.01	81.3697	79.4262	61.6166
MGG_00942T0	60.9885	54.5636	81.8762	155.917	65.2894	46.7422	36.823	31.3947
MGG_03848T0	0.688338	3.12957	2.22556	2.93059	6.96879	1.82714	3.04838	2.62628
MGG_04857T0	5.02785	6.69908	7.29053	8.40348	10.8563	3.81541	5.7106	5.63128
MGG_12025T0	0.713225	0.533993	0	0.65659	2.3783	5.54267	6.64662	2.89943
MGG_05480T0	178.703	101.642	123.345	128.544	169.093	78.6431	86.7862	116.194
MGG_12476T0	1.38332	6.3993	10.6798	9.70267	1.1787	2.07473	0.975421	1.45634
MGG_15047T0	0.0311047	1.71152	101.832	19.8879	0	0	0	0
MGG_01438T0	4.53099	33.5985	41.3965	39.5631	34.1201	16.8115	25.1209	20.8325
MGG_09119T0	2.27842	17.5248	2.31959	1.85244	7.09974	35.3643	30.1583	7.20978
MGG_02787T0	2.66102	3.66617	2.46565	2.41157	2.18333	2.52374	1.78651	2.53679
MGG_01374T0	9.60904	0.38419	0	2.0264	0.425465	0.563143	0.0862583	0.848803
MGG_16944T0	0	0	0	0	1.49835	0	1.42675	0.37219
MGG_01494T0	50.3967	56.7185	16.2722	15.3321	14.0227	11.7565	16.5363	11.4459
MGG_14575T0	47.0778	6.74661	1.98359	3.91146	4.23639	10.2186	13.5265	10.4185
MGG_05684T0	17.1434	39.6991	38.251	34.3516	8.87326	9.42243	13.668	14.1552
MGG_06280T0	6.88256	13.8481	5.76241	10.123	3.4983	3.48056	2.90695	2.53096
MGG_07625T0	1.9325	0	0	38.1865	89.3922	26.3453	33.1358	24.3348
MGG_10811T0	0	0	0	5.11636	6.47073	0.144135	0.265752	0.99455
MGG_02081T0	0.136695	0	0	0	1.33789	11.9375	12.5223	4.38189
MGG_09546T0	1435.33	1246.7	523.845	400.759	292.758	846.589	641.413	313.138
MGG_14939T0	13.3653	215.035	155.155	70.3138	15.9576	8.33541	11.5488	7.54834
MGG_15835T0	2.32122	5.89983	0	21.6251	0	8.7669	12.9823	16.8113
MGG_01067T0	3.9364	9.47921	18.1274	15.437	8.85395	4.52904	5.88688	5.56815
MGG_12789T0	8.4783	7.04198	23.9943	19.9307	4.5263	8.09974	5.59161	8.94365
MGG_14716T0	5.54523	110.574	40.3583	22.3633	2.93472	2.7225	1.78205	6.57665
MGG_15821T0	32.7923	5.08027	0	18.5225	0	3.44517	3.45622	2.17745
MGG_06584T0	70.0356	10.4155	7.51631	6.39817	7.42283	10.519	8.14262	10.9264
MGG_05972T0	0	0	0	0	0	0	0	0
MGG_07426T0	0.170546	0	190.159	140.698	46.2087	76.5542	42.143	40.2686
MGG_00858T0	16.7476	289.995	114.126	175.82	230.639	167.497	113.432	135.143
MGG_17625T0	0	0	0.540966	18.2587	1.05643	0.18644	0.991439	0.115086
MGG_16044T0	0.996626	18.3011	0.660037	2.90171	0.62319	13.9997	34.1317	108.859
MGG_03629T0	224.918	128.742	40.8892	38.581	9.19312	5.93908	7.74683	7.59121
MGG_13498T0	9.02528	18.8822	12.7553	12.6292	11.989	8.18753	6.49078	6.00587
MGG_13497T0	4.84006	25.1381	66.7807	52.924	35.1044	19.9393	19.2649	14.9526
MGG_02538T0	65.9686	97.4078	53.5837	48.0529	70.7204	56.6044	55.6345	53.9341
MGG_09777T0	0.450975	4.34748	4.39821	5.03645	8.35187	11.3375	10.6899	12.5208
MGG_11796T0	14.5733	28.7515	18.9159	24.2931	15.409	7.6381	8.91883	7.49785
MGG_05429T1	0.129796	0.49001	0	0	0	0	0.853738	0
MGG_00149T0	62.1917	136.132	59.9454	66.3768	55.6938	57.8826	48.8564	41.4353
MGG_00144T0	0	1.89102	7.6801	0.832323	0.874027	0.0484782	0.522894	0.262312
MGG_12129T0	48.0915	131.226	58.122	75.8053	75.1706	50.1199	59.9669	40.2902
MGG_01273T0	6.34943	145.04	43.6464	179.629	26.4957	11.6353	15.4764	19.7581
MGG_04927T0	402.502	23.3191	35.7336	41.0354	17.5209	13.7488	20.1863	38.9032
MGG_15767T0	130.166	110.783	169.933	139.41	82.2623	50.4016	46.3151	61.2934
MGG_09998T0	5.22863	0	0	5.50719	3.72435	14.7112	9.16524	10.4213
MGG_08555T0	0.506655	7.30215	0.874287	0.696878	7.35781	1.67003	0.984856	1.44481
MGG_11934T0	143.33	20.5409	14.7684	14.0858	24.0683	6.34102	6.37016	10.2678
MGG_05719T0	834.673	99.0406	83.1895	128.56	83.8101	78.2858	132.667	466.969
MGG_06002T0	14.6103	15.1663	14.2446	12.1173	7.7989	3.69686	3.88497	3.38511
MGG_06201T0	577.617	1679.23	4702.22	3044.47	2029.76	6107.56	5107.71	5390.85
MGG_15194T0	1.78716	0	104.912	37.1604	0	0.162798	0.158048	0
MGG_18120T0	9.01135	16.1265	0	0	0	7.86517	2.09344	4.55113
MGG_17044T0	0	13.8623	0	0	0	1.50842	1.33276	0
MGG_06304T0	3.66287	10.6897	11.5859	14.111	12.5405	5.32031	4.44917	6.70243
MGG_16713T0	10.8785	22.4454	7.16797	0	15.778	4.97687	4.87473	1.57319
MGG_07525T0	59.5159	72.0488	60.2603	60.2735	70.1079	62.3817	63.9817	57.0536
MGG_09648T0	0	1.40184	3.05512	2.64084	2.44632	3.50158	4.18557	9.73934
MGG_08943T0	0	0	0	0	0.113636	0.150917	0.423711	0.119286
MGG_07837T0	0	0	0	0.386727	2.95231	13.2507	13.1615	6.68508
MGG_11627T0	0	0	0	0	0	0.632127	0	0
MGG_03554T0	36.7551	467.495	551.557	557.443	1174.75	556.524	620.9	492.514
MGG_03605T0	26.2403	22.3875	20.1643	17.0624	22.6739	19.9793	19.7547	39.5747
MGG_01050T0	7.95704	13.8673	8.01626	10.8342	10.2136	9.88707	12.6187	9.56678
MGG_16939T0	0	0	0	164.814	289.364	14.9293	16.6761	29.1271
MGG_03107T0	34.3606	29.2121	7.51461	7.93114	5.78229	11.9789	13.3621	6.32639
MGG_02275T0	0.0443083	0	0	2.33168	18.3651	4.10778	9.63913	8.45118
MGG_17802T0	88.7888	86.6399	59.3443	87.2482	77.9595	82.2155	49.0441	48.9995
MGG_05451T0	50.2184	132.299	68.7129	62.1697	22.2262	31.574	32.4088	29.4331
MGG_05692T0	4.06299	4.3626	2.28656	3.78827	65.9959	63.651	80.9847	44.1563
MGG_16823T0	6.01895	5.89983	0	0	0	0	0	0
MGG_10581T0	0.0251811	18.1351	115.908	80.7424	159.71	72.086	55.7955	45.5271
MGG_08949T0	0.282102	0.877178	5.09422	4.56955	13.389	9.4062	8.63219	6.2727
MGG_07631T0	1.33156	2.82675	0.808495	0.693451	387.706	56.4903	32.4438	59.6599
MGG_13121T0	10.961	22.5766	21.7125	25.3981	15.3682	11.1928	13.3935	13.0824
MGG_03398T0	2.46162	7.85585	3.5225	3.40601	5.69364	2.70635	4.16832	1.69476
MGG_02261T0	34.1753	22.1704	11.8635	10.7406	1.18838	1.42896	1.3784	3.08336
MGG_07657T0	33.0534	6.32682	1.57835	4.28967	22.0269	29.157	24.8243	18.1988
MGG_03337T0	0.515111	2.16238	1.989	8.08849	7.04342	2.0097	2.90705	1.78946
MGG_16408T0	2.70547	39.0955	16.1105	8.72505	4.54671	7.96128	10.2607	6.18106
MGG_17671T0	1.207	4.04797	1.14273	3.08322	3.91194	0.442637	3.43867	1.4975
EFMOT00000000236	12.6622	0	0	0	2.66729	0	0	0
MGG_01318T0	175.367	108.763	81.2247	83.535	82.3225	56.0788	56.9622	64.0142
MGG_16565T0	0	28.6595	16.8211	0	0	13.5707	7.96543	0
MGG_00810T0	24.2794	12.7938	7.46595	9.95596	10.4827	6.33274	9.24642	6.92819
MGG_05852T0	0.296224	0	0	0.39479	0	1.2558	0.457443	0
MGG_09512T0	811.923	545.412	264.796	282.727	121.212	110.915	146.981	147.652
MGG_10432T0	0.367941	4.51838	1.59679	36.4482	54.3111	16.0375	15.0059	7.83637
MGG_10006T0	0.291619	164.554	8.42095	0.946403	1.99352	1.05	0.96025	6.2288
MGG_02331T0	0.0996571	1.20943	0	0.44262	10.7076	8.71714	9.99291	5.27261
MGG_01103T0	10.2436	20.4887	18.3207	20.8523	20	9.07773	10.2453	10.9529
MGG_07873T0	0	0	0	0	0	0	0.046013	0
MGG_09130T0	0	0	0.51033	0.46528	0.609968	0	0	0
MGG_08119T0	4.35151	2.82963	0	3.29087	5.93778	3.74646	7.28928	2.17867
MGG_15915T0	0.495601	0	0	0.402863	0.676247	0.228159	0.45066	0.180016
MGG_17641T0	0	0	0	0	0	0	0	0
MGG_03226T0	327.45	170.913	245.713	247.948	228.605	129.777	129.408	152.271
MGG_01822T0	132.696	456.311	1100.69	688.465	434.769	1082.81	793.598	632.541
MGG_04646T0	7.50851	15.2569	17.4372	13.125	13.3909	12.5324	11.128	14.6104
EFMOT00000000003	0	0	0	0	0	0	0	0
MGG_00300T0	0.0803528	1.34474	1.779	3.84647	0.965043	1.21782	1.83408	3.66257
MGG_08727T0	0	0	0	0	0	0	0	0.781507
MGG_15010T0	3.48576	1.46222	2.6724	2.61287	1.93932	0.52258	2.83181	0.384073
MGG_00297T0	33.3239	15.7804	15.9332	15.8881	16.1446	16.3374	14.5212	20.4131
MGG_07510T0	5.59672	1.55073	1.08101	0.64609	0.410888	0.787816	0.0689266	0.819651
MGG_11907T0	64.1372	103.112	77.6327	82.2683	55.7639	43.0263	33.5826	33.634
MGG_06070T0	59.0534	65.2713	38.3259	51.8433	32.3264	33.8438	32.8189	30.0423
MGG_16592T0	0	4.18937	0	0	0	0	0	0
MGG_07830T0	2.67018	2.52861	0.4147	3.30763	1.96418	1.8108	2.06784	0.788863
MGG_17631T0	9.07155	38.1871	6.7401	10.03	20.3305	8.61081	17.3695	7.6145
MGG_11612T0	25.5936	5.69962	8.26135	5.37239	3.78682	4.49968	3.77507	4.13938
MGG_02825T0	31.2001	63.8551	45.6773	62.7111	106.132	70.5334	65.3229	48.8283
MGG_14800T0	11.7287	20.2708	23.9199	13.423	25.2626	17.3693	15.5274	16.8435
MGG_02208T0	28.889	44.8111	12.2942	15.8072	6.09594	18.7693	17.8143	6.35341
MGG_07325T0	24.5451	28.8423	35.9861	29.2649	18.889	11.7502	8.59879	10.4121
MGG_15489T3	0.175542	0	6.2e-08	0	0	0	0	0
MGG_15489T0	0.032577	0.484795	1.68802	0.755665	1.33472	0.46324	0.12417	0
MGG_15489T1	0.032577	0.484795	1.68802	0.755665	1.33472	0.46324	0.12417	0
MGG_15965T0	112.832	8.82004	6.11329	3.81995	8.12302	14.8058	15.334	8.53798
MGG_00101T0	17.0813	24.9846	22.4714	24.2907	25.3129	18.3312	17.1739	17.9066
MGG_02051T0	0.965728	17.4253	10.6249	8.81932	13.0246	17.8778	17.6049	13.5549
MGG_01723T0	141.203	25.9633	19.3915	26.1904	26.6739	10.9608	12.3843	11.5697
MGG_14703T0	23.6436	32.1937	13.2714	10.0297	2.27054	2.4873	4.79412	2.13307
MGG_08082T0	46.889	64.1643	54.9729	65.0447	49.0803	36.1524	37.9003	31.6058
MGG_02379T0	1.60183	14.1591	18.9422	5.8568	1.62736	2.75175	4.29537	6.70008
MGG_09456T0	9.95058	39.3741	25.336	32.5085	45.4842	38.4812	29.809	23.6466
MGG_16827T0	18.3914	51.5623	15.841	25.4473	7.19237	7.87763	15.6227	5.69798
MGG_12098T0	6.78197	52.9646	21.8046	25.473	21.8016	17.8479	15.8911	10.93
MGG_11431T0	170.533	156.153	145.164	155.693	147.475	81.0635	89.7496	89.7029
MGG_08350T0	0	5.75649	1.11739	4.36797	39.9324	3.0461	6.5949	0.770307
MGG_15008T0	9.55716	31.2454	28.477	32.4827	31.2766	24.5138	21.8149	21.208
MGG_07175T0	10.3689	32.1616	46.6061	33.7134	36.6778	20.1519	17.3733	21.5941
MGG_01350T0	1.59278	2.04956	1.79057	1.64621	0.74916	1.41076	1.08932	0.664147
MGG_08752T0	0	0	0	1.06424	6.25309	5.47216	4.72652	7.04334
MGG_13481T0	51.7833	50.1737	22.5105	28.1791	18.1339	13.1039	15.3241	13.3214
MGG_00847T0	51.4732	53.96	56.0169	51.197	62.7825	36.3117	38.6015	35.6987
MGG_17618T0	89.5233	10.2673	46.0121	38.8187	15.9668	12.8057	12.5249	13.4726
MGG_03944T0	2.20468	3.36302	4.03554	3.67127	2.18261	2.49284	2.48208	2.04215
MGG_16754T0	5.43397	4.55833	6.97707	11.8029	6.2639	7.72541	0.316416	1.56646
MGG_09294T0	9.21229	70.0933	95.4225	103.801	94.6539	39.2524	32.0028	39.847
MGG_00088T0	8.24686	1.23956	14.4888	13.6851	0.959653	1.38137	2.22399	1.15392
MGG_02534T0	2.60148	5.07532	8.45676	10.2839	5.29362	4.52898	4.12931	5.54968
MGG_15998T0	0	0	0	0	0	0	0	0
MGG_04473T0	1.37817	12.2097	16.4475	9.3527	10.2234	7.96546	5.68138	5.22075
MGG_13119T0	3.1029	10.2637	5.7344	6.81209	7.40491	4.18864	5.89765	5.12679
MGG_00099T0	6.95953	0.741299	16.7674	83.3108	182.492	230.505	114.708	320.349
MGG_04919T0	70.1303	81.6225	91.5552	85.473	91.6077	47.8995	46.1686	57.724
MGG_08060T0	20.2349	3.98074	5.44899	3.44085	3.13061	28.9091	10.8008	6.20508
MGG_06499T0	5.26844	10.052	7.71219	6.28317	4.824	4.01755	3.94489	2.75444
MGG_12513T0	0.617764	19.4109	8.61965	12.3606	21.2884	12.867	13.8221	5.63491
MGG_01770T0	4.18979	60.9378	55.07	48.3646	20.3467	40.0136	42.7279	40.0362
MGG_17649T0	0.0791375	0	1.44157	0	0	0	0	0
MGG_09971T0	151.367	88.0883	37.911	44.7539	20.7587	19.0793	16.7925	16.8486
MGG_18027T0	0.119048	0	0	1.71024	0.899893	0	0	0
MGG_07188T0	27.8514	16.6413	19.1872	20.4035	28.4077	9.07026	6.08728	6.4313
MGG_15066T0	12.6976	17.8428	5.58857	8.5889	2.64152	3.61929	2.97826	10.0916
MGG_17759T0	0	1.26535	2.57022	3.08469	0	0	0	0
MGG_16073T0	0	16.6057	0	0.450107	13.1612	0	0	0
MGG_05888T0	4.0145	84.1135	174.906	87.7156	256.407	104.054	106.418	89.4412
MGG_02431T0	0.279311	3.90902	0	0	0	0.406617	0.256671	0
MGG_06199T0	16.7367	12.1451	14.6802	20.307	16.9721	9.1272	6.91885	9.39115
MGG_15550T0	2.23954	8.21496	2.69097	3.23403	3.02126	5.5441	9.36696	3.9532
MGG_04240T0	2.44998	7.69603	116.268	98.3728	8.23838	3.71867	7.66129	7.43798
MGG_01988T0	49.6527	88.1609	67.3721	64.2872	50.7075	35.8154	41.9184	30.5322
MGG_03548T0	1.08888	9.7107	3.19359	3.99561	7.68233	2.94275	2.378	1.71874
MGG_08708T0	24.2089	15.9875	13.914	11.3441	14.419	27.0113	24.08	10.2239
MGG_09436T0	44.9693	79.8342	6781.03	3700.57	792.494	4592.91	4036.04	3940.54
MGG_03545T0	1.11017	2.97405	10.117	30.6863	46.1208	15.5273	14.2232	12.6365
MGG_11611T0	302.705	107.199	89.4548	53.6214	19.5266	17.4325	22.7164	29.4475
MGG_16595T0	16.1547	13.3544	10.178	12.0591	14.1115	19.4148	14.8911	29.659
MGG_16571T0	135.858	21.8574	9.3549	55.5772	57.1474	17.5541	13.2189	13.6684
MGG_07802T0	1.09003	23.7182	4.11257	13.8638	7.86938	12.4011	20.5624	12.6277
MGG_18113T0	1.40423	0	0	11.7703	2.67665	0	0	0
MGG_03856T0	1.2555	25.1501	24.3256	21.6379	30.5879	11.8547	14.7119	10.0298
MGG_05169T0	142.206	19.7745	15.1167	17.0951	16.5655	10.2788	8.49658	9.13182
MGG_09199T0	0.528508	4.87833	48.2957	34.4292	12.2502	37.5727	26.1391	33.9641
MGG_04201T0	2.66317	1039.49	166.201	78.7237	79.1624	24.5341	19.2008	32.3635
MGG_07112T0	0.984199	16.5934	9.75946	10.336	15.1958	10.7706	13.0811	11.6131
MGG_05721T0	1.45215	9.45922	22.576	16.3436	18.3818	8.39234	5.92348	5.36111
MGG_02840T0	1.46819	610.033	744.15	339.128	24.8415	9.47862	12.6803	14.1995
MGG_09589T0	0.0556422	0.118224	0	1.63559	0.555076	0.248722	0.347781	0.631207
MGG_13020T0	35.2802	48.8834	28.1726	34.8727	30.3084	21.2182	23.8234	26.52
MGG_10483T0	0.0270885	96.1171	68.6192	28.8263	3.40836	1.3924	0.827771	1.00465
MGG_04923T0	8.65438	13.0651	10.5382	11.5864	5.6177	6.25037	5.75907	5.18102
MGG_09499T0	29.9354	101.367	92.8851	98.6	82.8715	54.3714	57.3658	48.792
MGG_15370T0	0	0	0	63.5543	150.53	6.49267	9.95479	7.97554
MGG_15894T0	0	0	0	0	0	0	0	0
MGG_11750T0	581.813	288.847	36.4457	68.3156	559.184	191.012	190.264	293.684
MGG_14773T0	188.958	164.48	117.746	98.5078	59.4296	59.1235	61.5544	46.7419
MGG_02484T0	2.20092	24.4069	38.9341	28.6663	28.0547	13.3512	11.9708	15.7784
MGG_01655T0	1.32201	1.72295	0.33854	2.90256	14.2346	30.6193	29.5647	12.9046
MGG_16558T0	0.0368538	1.16402	0	0.800903	1.7282	0	1.14441	0
MGG_09476T0	30.9169	193.636	182.518	162.097	110.704	103.23	81.3048	69.4179
MGG_16803T0	0	0	0	0	0	0	0	0
MGG_03979T0	1.50595	6.7489	4.05387	6.73233	8.44066	4.89721	6.16549	4.94371
MGG_06024T0	0.312383	2.34779	8.02115	7.45897	2.43324	2.57274	2.30455	2.45544
MGG_16684T0	0	0.66226	0	0.66748	0	0.22495	0.43124	0.506655
MGG_10777T0	0	0	0	0	0	0	0	0
MGG_06927T0	147.425	551.012	650.398	546.777	630.081	363.625	372.821	410.215
MGG_11216T0	9.18725	56.2517	49.5718	61.0217	30.1133	16.0616	14.8239	15.6095
MGG_11561T0	4.64438	2.5793	0.415295	0.995479	11.829	20.8448	19.7775	8.22368
MGG_16509T0	0.725344	6.40351	3.16341	2.80597	0.944081	2.86303	1.3483	2.09805
MGG_02439T0	64.4002	48.3141	132.717	70.2008	135.615	66.3207	87.271	55.4908
MGG_05116T0	3.6787	33.4448	26.3974	31.4425	12.8542	21.6876	15.0485	12.7014
MGG_17950T0	0.297219	0	0	0	0	15.8977	2.47966	0
MGG_01224T0	3.96481	11.9897	15.5152	9.56355	12.9113	6.94808	8.4383	6.10774
MGG_16419T0	41.9363	10.9086	41.9677	27.1505	9.376	12.9434	13.4407	16.3208
MGG_03146T0	288.117	64.2041	50.0825	54.0627	26.1323	43.8617	38.6581	30.3187
MGG_00053T0	4.28507	34.3995	39.9418	34.6762	31.4775	20.9558	18.7052	18.5509
MGG_01094T0	38.2478	19.3985	250.384	176.676	36.1726	125.769	112.821	120.101
MGG_14855T0	15.6617	75.3071	43.4089	55.6012	61.1682	41.9829	45.6175	31.2041
MGG_12546T0	5.83752	0	4.04503	0	3.65107	0	2.83306	0.96781
MGG_09507T0	60.7767	51.9651	27.9248	29.9215	37.0228	31.4391	29.5118	21.2618
MGG_14678T0	28.23	19.9764	27.628	28.9923	23.5837	18.3159	15.1504	12.3807
MGG_03904T0	0	3.74555	35.1014	34.2757	0.374597	0.626579	0.773312	1.9245
MGG_16589T0	0	0	0	0	16.1723	14.9287	33.2097	53.9258
MGG_03528T0	50.4085	41.0678	58.2622	45.5117	74.58	42.8602	46.8214	27.9411
MGG_08342T0	1.34221	0.97266	1.18854	4.56685	10.6932	2.94119	1.32508	2.10784
MGG_06706T0	25.1615	22.7522	14.9227	17.8796	13.4512	6.81036	7.76645	6.55521
MGG_05581T0	26.5109	18.1007	6.83943	2.52152	1.02736	1.11483	5.51039	1.46077
MGG_09275T0	0.818137	9.19268	2.08806	3.15296	1.75104	2.16118	2.10649	2.39423
MGG_08748T0	1.28862	2.31493	1.32838	1.48931	34.4733	19.2358	25.533	14.9102
MGG_02686T0	6.34929	23.0825	4.41121	6.55168	14.9983	16.9419	12.4346	11.1188
MGG_15120T0	2.59859	0.860303	0	3.17145	1.13494	0.282489	0.723535	0
MGG_12337T0	24.0462	16805.9	20169.3	7422.36	1058.92	289.988	267.88	301.698
MGG_15152T0	0	0	0	0	0.225093	0	0	0
MGG_13607T0	1.35021	1.42527	0.638789	0.706513	0.0107639	0.0443383	0.163029	0.11509
MGG_17205T0	0.195279	0	20.9137	59.6746	81.7843	54.4786	67.6958	36.6077
MGG_08928T0	2.36452	15.4696	19.0159	18.5975	10.3583	9.52616	8.81764	5.11581
MGG_02543T0	0.234213	0	0.884793	0	0.167675	0.680723	0.81214	0.69303
MGG_12983T0	2.76903	0	0	0.441853	0.0904343	0.363126	0.503554	0.181016
MGG_02288T0	0.232554	9.60961	0	0	0	7.1941	4.84634	0
MGG_07135T0	8.56941	36.5015	46.7463	35.3071	81.9979	36.1491	51.8208	42.6016
MGG_16745T0	0	14.1192	45.459	10.8022	40.0538	13.7437	15.0702	0
MGG_00628T0	0	0	0	0	0	0	0	0
MGG_12387T0	262.695	126.259	248.454	207.193	144.624	137.698	155.551	183.763
MGG_06408T0	37.3275	159.359	89.9967	57.4099	125.171	34.7259	30.6729	35.1027
MGG_12388T0	1.738	195.504	121.533	97.4093	5.38814	2.66109	4.03763	4.1703
MGG_03869T0	5.79286	7.74008	39.0983	60.1809	14.1888	8.97393	8.34959	6.68524
MGG_00839T0	22.099	24.9651	25.0494	19.7292	19.0276	13.9271	16.773	14.0244
MGG_07317T0	337.224	16.754	16.4248	27.1617	15.7458	9.8255	9.35642	7.16459
MGG_03526T0	0.485877	0.830967	8.20712	15.2746	11.6698	14.4862	4.90844	3.9774
MGG_07199T0	1.44425	1.38623	1.67436	0.691212	0.769544	1.33769	1.17971	0.75968
MGG_04425T0	4.48266	45.7027	54.8989	57.5523	89.936	34.1246	35.3709	41.2913
MGG_08051T0	3.38943	3.47866	1.06423	3.43265	2.7004	3.46229	2.7083	1.05448
MGG_11185T0	22.4823	39.1925	18.2127	23.4553	19.5936	13.6267	17.2175	13.1465
MGG_14291T0	1.05596	6.60595	2.97498	1.29817	4.52559	0.857607	0.234601	1.15062
MGG_09898T0	5.23327	11.2537	8.51009	5.7028	7.23019	6.3246	6.76839	4.65416
MGG_06791T0	0	1.48202	0.223395	1.11958	0.240701	0.322737	0.392357	0.491113
EFMOT00000000265	0	0	0	0	0	0	0	0
MGG_16290T0	2.29012	0	0	0	0	0	0	0
MGG_07377T0	0	0	0	0	0.257515	0	0	0
MGG_08455T0	2.6723	0.289325	4.03913	0.949033	22.5552	24.4277	34.4358	18.1116
EFMOT00000000267	0	0	0	0	0	0	0	0
MGG_17460T0	1.34187	1.3902	0	1.19556	1.07086	1.34341	1.40365	1.29002
MGG_06556T0	2.92509	18.2063	25.6762	24.4722	8.52563	16.1382	17.5493	9.55549
MGG_02537T0	4.08862	6.99843	6.54726	9.34193	8.15951	3.62065	3.26185	3.65675
MGG_04850T0	3.06843	2.74728	141.313	79.058	1.84601	1.13798	1.32736	0.379162
MGG_03973T0	3.42072	11.1286	6.4405	9.87267	9.6487	4.1011	4.81316	5.07442
MGG_01077T0	9.51312	56.3162	53.0004	57.9985	23.1212	21.7457	19.2374	18.1683
MGG_10519T0	3.41514	4.35053	42.8623	26.7428	2.69031	1.37809	2.21398	2.67098
MGG_08757T0	16.575	34.9367	31.744	29.1313	55.6349	49.3181	45.7709	27.6718
MGG_14734T0	0.771243	3.04755	0	2.69387	0	0	0	0
MGG_09504T0	19.8454	27.6172	20.4779	22.019	13.6251	13.8223	14.3631	11.6202
MGG_00043T0	0	0	0	422.099	22.2135	4.13763	5.59147	2.64965
MGG_00312T0	5.76471	7.64984	10.332	10.2969	13.0121	10.4199	10.5559	8.08561
MGG_06371T0	174.187	118.963	61.2951	98.2159	137.323	73.4553	75.8174	108.436
MGG_18007T0	1.17836	11.8887	0	5.39645	4.88583	22.6178	37.4501	7.33869
MGG_01493T0	37.0266	10.3725	11.4097	17.9564	16.293	12.1755	10.569	9.52676
MGG_03166T0	0	0	0	0.23566	0	0	0	0
MGG_09798T0	17.7989	36.8153	18.1548	15.6342	11.7605	15.1827	17.6851	19.6718
MGG_16160T0	2.95887	3.67133	1.69834	1.56159	1.0011	0.981534	1.14626	1.20952
MGG_16127T0	26.085	43.8826	50.356	39.3025	42.1067	31.5728	25.914	15.5982
MGG_06161T0	1.16697	7.64943	29.6486	26.7071	26.9614	12.3339	13.4762	6.8204
MGG_03710T0	7.37154	18.5866	32.6327	26.0128	34.0795	24.8344	24.6875	25.4687
MGG_10330T0	1.15644	3.74569	3.93822	3.01636	36.7855	26.3361	30.3108	16.4173
MGG_13743T0	88.0286	68.8804	65.8115	50.2294	99.1299	50.0865	61.746	45.7412
MGG_16237T0	3.01829	11.0592	5.90632	4.19411	4.05039	8.06579	6.72441	1.04312
EFMOT00000000269	0	0	0	0	0	0	0	0
MGG_08851T0	30.1794	32.9941	35.6106	28.1732	31.319	14.909	14.1872	8.7599
MGG_03203T0	100.224	131.251	150.448	175.547	144.631	78.3006	74.434	77.2634
MGG_17443T0	1.16749	0	0	0	0	0	0	0
MGG_05899T0	14.8665	92.8238	26.1139	28.2212	30.6875	88.4315	86.098	31.7505
MGG_16707T0	0.000241	0	0	0	0.255821	0.176005	0.251982	0.206788
MGG_01568T0	30.3863	18.2983	13.3561	22.8536	8.18038	12.4362	9.39923	8.07084
MGG_15725T0	28.5277	29.3339	18.6996	18.3293	5.37697	15.7941	15.2476	8.18926
MGG_15613T0	1.56761	0	0	0	0	0	0	0
MGG_16584T0	0	0	0	0	0	0	0	0
EFMOT00000000149	21.2288	0	6.61573	0	28.1396	0	0	11.9744
MGG_07532T0	0.830403	5.32872	7.08491	7.67563	11.0845	7.96319	5.91949	6.27827
MGG_17367T0	0	0	0	0	0	0	0	0
MGG_16660T0	0	3.07951	0	1.74719	10.1876	2.09632	1.095	0
MGG_05153T0	1.12936	6.3714	4.69408	6.20816	26.3189	14.0497	9.90237	6.79793
MGG_03004T0	0.129646	0.791205	0.684167	1.91479	0.56276	0.778884	0.751378	0.232393
MGG_07759T0	0.307937	0	0	0	0	0	0	0
MGG_00825T0	0	0	0	0	0	0	0	0
MGG_07817T0	0.0715725	3.22597	2.43353	0.96338	5.03211	4.30722	5.18431	7.20185
MGG_16083T0	0	0	0	0	0	0	0	0
MGG_04529T0	7.5884	166.332	154.601	133.336	153.948	90.8377	99.0259	114.673
MGG_08656T0	2.62352	2.1266	5.11623	1.44729	13.8632	10.0606	9.69203	16.3708
MGG_13401T0	10.8294	37.6738	30.1352	21.1239	20.4925	12.1438	14.1292	11.4778
MGG_00308T0	2.11474	12.5025	16.2507	8.26556	13.6449	5.61454	5.74179	6.37023
MGG_01261T0	135.98	49.903	129.14	96.5912	69.9309	109.353	111.16	90.3792
MGG_12415T0	0.736668	4.28146	3.66177	0.503233	0	0	0	0
MGG_15751T0	12.0629	549.936	152.519	174.138	113.928	201.255	220.665	67.8003
MGG_02071T1	0.501297	4.38203	5.96486	1.69743	0.248216	0.331533	0	0.44958
MGG_02071T0	0.650355	1.74228	4.54007	11.7384	2.68285	3.30697	3.61456	1.58459
MGG_05518T0	0.139421	4.03423	1.23653	25.734	36.3697	10.5373	5.96609	4.67591
MGG_01060T0	2.55516	5.75016	14.9977	10.7147	6.1855	7.50618	6.81053	7.37375
MGG_09834T0	191.07	9.64681	0.562061	5.43683	47.4041	9.48287	15.8932	24.6163
MGG_14871T0	0	0	1.81229	3.20879	1.24333	2.74338	2.14691	4.01413
MGG_17423T0	0.227802	0	0	0	0	1.03953	0	0
MGG_03675T0	74.2271	21.4786	10.848	6.47971	14.9273	14.7796	18.1574	9.23379
MGG_10551T0	0	0	0	0	0	0	0	0
MGG_09531T0	132.915	39.9752	32.1014	37.7248	41.3743	34.1287	35.7053	39.4807
MGG_02958T0	34.34	33.3018	24.8609	25.3384	14.5482	12.7347	11.9899	13.2078
MGG_01504T0	20.7418	63.5776	79.375	58.0324	48.4317	41.5206	37.0498	39.6314
MGG_15577T0	788.994	61.9686	61.1185	65.6938	107.23	133.62	183.514	407.931
MGG_07447T0	131.971	45.7206	26.0629	22.8229	35.8465	35.7146	34.6529	31.2882
MGG_17094T0	0.668924	7.1215	0	0	0	0	2.44013	0
MGG_03968T0	0.930337	3.56389	4.49081	6.01882	34.9292	44.501	81.6735	65.6728
MGG_03138T0	3.13159	11.2203	17.1276	11.279	12.6537	7.89291	10.5394	10.8332
MGG_14219T0	5.24008	64.0574	38.9964	37.7745	31.2129	34.319	36.4367	22.517
MGG_03507T0	1.52947	8.84084	3.31231	6.57142	0.325441	8.39903	2.75584	1.29438
MGG_05160T0	41.8475	45.7344	32.0319	16.0278	12.1564	5.87485	7.18889	8.37933
MGG_14532T0	0.144836	1.77782	9.34426	4.28081	3.3726	2.99567	3.86731	0
MGG_10287T0	0.319437	0	0	0	1.09133	0.115041	0.338721	0.367677
MGG_17276T0	58908.4	61315.9	26860.1	23996.9	16258.1	29128	22717.1	26511.4
MGG_17901T0	373.923	494.485	619.139	566.416	654.782	540.601	421.127	503.568
MGG_11026T0	3.81832	34.014	21.1241	22.0535	11.9155	7.1869	10.1202	8.89425
MGG_01711T0	25.8273	38.0664	39.9403	34.0097	23.5244	14.0285	17.3999	19.8105
MGG_07888T0	0	0.37361	0	2.09662	3.37368	1.33243	2.84532	8.78958
MGG_03465T0	32.38	14.4089	15.9582	17.8929	9.02832	15.1918	10.5441	8.19527
MGG_03706T0	0.587139	4.79562	1.0525	1.93117	120.496	8.83118	7.10366	10.6063
MGG_06554T0	9.99452	30.9545	29.319	18.1105	11.9798	11.9935	9.65899	6.76217
MGG_07149T0	11.7443	29.7274	21.2045	15.804	12.4935	12.18	13.3636	11.0963
MGG_08838T0	22.5923	66.9418	62.3281	48.8882	63.4258	31.6137	29.1449	23.2096
MGG_11243T0	13.3336	41.5068	28.392	29.528	26.4717	17.2861	20.4847	16.7264
MGG_14806T0	13.4018	17.4408	16.0541	13.3286	10.0415	9.72205	10.4633	8.4591
MGG_06165T0	11.2575	17.7089	13.3015	18.9594	19.9493	37.2748	37.4848	21.2285
MGG_15788T0	0	0	0	0	0.682347	0.310278	0.265451	0.120866
MGG_01365T0	0.183992	0.150778	0.238925	0.779107	0.488962	0.460441	1.62459	0.625414
MGG_04484T0	72.463	252.032	228.153	254.89	654.497	278.41	320.358	252.406
MGG_04489T0	1466.4	683.861	527.917	422.496	722.916	417.553	439.658	497.509
MGG_03265T0	11.7248	14.404	10.0025	10.2157	13.3461	6.7056	8.8229	9.57677
MGG_12203T0	0.366555	6.05584	1.8448	2.15482	2.92344	1.41927	0.53636	1.69745
MGG_16976T0	0.319166	0	0	0	1.30172	6.90187	1.21317	0
MGG_11819T0	1.18629	0	0	0	0.945397	1.70436	2.88046	0.81978
MGG_02955T0	14.5999	41.4101	19.9992	22.212	25.5683	12.1919	19.441	7.65158
MGG_02334T0	0	0	0	0	0	0	0	0
MGG_08925T0	26.636	44.5153	32.1473	26.1007	32.7195	27.2019	28.8208	28.8246
MGG_06263T0	293.73	402.667	225.678	199.361	130.862	153.953	159.699	135.764
MGG_05199T0	23.7405	45.7547	46.6192	44.6485	39.4663	39.9055	32.1158	31.4272
MGG_08869T0	1.07059	3.76474	14.1016	13.3313	8.35616	5.75332	6.38466	5.34446
MGG_02927T0	37.3289	92.2777	59.8254	77.2712	77.1764	50.887	51.5857	36.6124
MGG_00943T0	29.9597	103.044	39.1544	38.2835	23.8088	22.3951	20.7906	18.0286
MGG_15360T0	0.883005	4.31558	0	0	0.75019	0	0.230945	0.744197
MGG_14609T0	6.1376	15.6726	4.56962	9.73957	13.0602	10.1189	10.6158	5.54971
MGG_08822T0	152.792	142.794	95.9115	104.579	40.8308	38.4811	40.8906	29.7657
MGG_10356T0	0	0	38.3263	31.4976	0	0	0.084479	0.43645
MGG_03726T0	73.7959	54.4945	19.5199	24.0445	22.6247	16.1539	17.1106	12.6338
MGG_13813T0	0.890284	23.2516	34.7787	35.326	39.8681	18.2474	14.1822	15.3068
MGG_05555T0	0	0	0.42613	3.10806	1.4469	0.400378	0.14716	0.9403
MGG_09817T0	0	0	0.476873	0.224366	5.15125	1.55349	2.65259	4.48857
MGG_00078T0	0.711519	24.6273	1.68338	4.01001	0.874285	1.93631	2.75378	1.3822
MGG_09818T0	0	0	0	0	2.93175	0.184684	1.39439	2.73681
MGG_10506T0	3.27296	89.6175	21.666	27.9785	38.9107	29.7318	36.7312	36.5341
MGG_04511T0	20.8217	26.1046	140.393	49.4903	3.16229	3.56858	2.60595	5.5622
MGG_17453T0	7.69262	19.3495	22.96	29.1898	11.4166	15.7608	15.5835	14.3126
MGG_16114T0	0.34911	2.06744	0.0792853	1.66998	0	1.16859	0.108425	0.92776
MGG_05302T0	0.624493	3.15353	3.20307	1.93113	21.0334	9.32548	13.4063	6.12017
MGG_02633T0	20.1061	125.979	59.9687	47.1184	15.6159	30.6194	24.8689	28.2473
MGG_16204T0	82.6578	629.154	783.323	806.758	1394.18	555.931	542.968	497.782
MGG_02049T0	0.936195	3.5987	3.10404	2.01799	0.415358	0.305695	0.147468	0.282789
MGG_04614T0	156.929	473.502	519.936	377.857	418.812	224.074	182.281	222.358
MGG_09627T0	0	0	0	101.917	52.6731	7.4466	6.2788	10.2331
MGG_00216T0	1.35619	5.20183	27.1649	127.574	67.763	47.7391	228.737	691.222
MGG_07751T0	21.2709	9.03796	8.57478	6.80315	16.2861	4.9931	5.20543	4.49694
MGG_17975T0	198.823	175.037	38.3598	61.363	3.71465	6.75193	11.5748	8.12542
MGG_02159T0	116.126	11.9343	10.5288	12.641	7.74628	8.48755	8.40676	11.2054
MGG_16102T0	0.585417	1.38671	2.12486	6.93506	17.0182	5.33083	0	2.0619
MGG_06125T0	172.439	148.65	106.559	118.787	96.7178	89.3835	112.216	103.999
MGG_05990T0	11.168	35.8906	26.2166	25.9494	24.3985	11.1999	11.9177	11.3286
MGG_04013T0	50.6364	106.636	118.946	85.2176	131.46	75.704	65.8124	87.7721
MGG_04107T0	16.8725	18.8604	25.6977	16.5309	24.1893	33.3745	27.2629	24.9898
MGG_10569T0	84.202	40.6246	35.483	37.4929	72.3468	38.5638	44.3648	51.9638
MGG_01752T0	131.065	69.1481	61.6176	52.6934	15.6744	22.7864	27.2432	22.2369
MGG_05759T0	2.04677	8.68485	5.61112	4.98192	2.26645	3.97388	4.25719	2.37521
MGG_00245T0	2.06718	71.3131	30.1085	48.8565	53.7253	5.50809	9.13025	11.3417
MGG_05398T0	0	0	0	0	1.02199	45.6491	49.9367	13.494
MGG_05397T0	10.7616	3.63647	2.76193	0.876373	2.63953	4.02736	4.90171	2.56421
MGG_07496T0	8.94811	73.9719	69.1134	56.2412	68.388	33.9216	33.188	31.5209
MGG_03256T0	65.4953	30.1479	12.9414	15.9826	16.7112	14.5211	17.7824	15.6409
MGG_18089T0	1.46139	0	20.4068	26.7711	3.42571	8.93987	14.7156	14.7793
MGG_03028T0	4.02166	17.0557	32.53	31.2647	19.6061	14.1059	15.3339	12.0616
MGG_14082T0	0	0	0	0	0	0	0	0
MGG_09337T0	539.958	137.98	208.563	140.762	100.538	40.8609	45.7554	41.9925
MGG_05655T0	0.053182	0	0	0.322895	0	0	0.514159	0
MGG_11397T0	4.57131	34.4752	23.8758	25.9071	19.094	29.3137	46.9104	11.121
MGG_06863T0	0.921719	21.5563	11.4042	10.7073	18.9385	35.9731	35.4339	34.573
MGG_17127T0	0	0	0	8.25017	0	0	0.655907	3.35233
MGG_10109T0	0.822145	16.2221	2.03046	3.26665	4.05039	1.65511	1.61002	1.73321
MGG_13217T0	4.45249	20.9084	24.5996	23.2172	28.122	9.0922	9.65242	12.5865
MGG_08633T0	116.839	9.28918	1.64044	4.70915	0.659087	0	1.17371	1.71173
MGG_01729T0	59.2117	14.299	20.7228	40.0985	60.4049	31.6776	28.6258	19.8401
MGG_08554T0	0.393634	3.88719	7.75075	10.2387	5.88547	7.1478	6.23355	3.66657
MGG_17981T0	13.4637	4.64117	0	27.2875	5.1027	3.14554	8.12957	4.9287
MGG_14157T0	0.261849	0	0.628907	1.86535	11.9563	4.25175	7.00213	1.3397
MGG_11124T0	0	0.435483	0	0	47.6698	2.21481	1.47855	6.2037
MGG_03294T0	0.158921	0	0.165889	0	0	0.238412	0.024633	0
MGG_05481T0	19.4677	25.7398	15.2016	23.8998	22.8101	15.2614	16.2913	22.1203
MGG_02462T0	39.9984	78.677	80.9631	93.7893	130.575	57.0205	56.3164	51.2213
MGG_09292T0	29.2586	4.92839	3.40461	1.76544	1.70179	0.618781	0.832186	0.632379
MGG_01401T0	0.3072	43.3677	0	2.50552	0.828679	3.97603	2.85721	8.99643
MGG_04172T0	64.3688	224.102	6.55113	12.8293	10.0542	3.87169	4.21597	5.59018
MGG_02004T0	6.48389	4.26893	4.12947	0.805837	247.186	236.061	237.32	99.4951
MGG_12923T0	223.273	55.4036	16.2995	31.6135	24.4409	16.0601	18.8754	12.7235
MGG_07527T0	52.2416	55.3687	146.776	112.403	86.1605	122.493	101.219	79.2115
MGG_15828T0	9.98036	15.1362	7.22371	4.00466	2.92825	4.61101	4.41725	1.38857
MGG_15557T0	0.262976	0.37826	0	0.45068	3.57449	1.37161	0.553336	0.213304
MGG_12715T0	6.18735	7.38031	1.53222	6.01968	15.8641	19.2521	33.4517	14.9832
MGG_03434T0	0.478836	3.54061	1.33367	17.8117	4.30216	4.05949	3.14027	0.993978
MGG_01177T0	0.320657	0.334783	0	0.87938	1.10502	0.498913	0.528572	0
MGG_01138T0	0.515093	3.50939	1.17428	3.41597	7.98027	7.49302	6.88068	7.47617
MGG_05621T0	21.2532	81.0648	87.907	82.5066	82.5849	49.8552	64.0236	48.9601
MGG_04329T0	12.4566	0.170227	1.48443	2.77635	12.7795	22.8322	18.2026	14.7716
EFMOT00000000147	20.716	0	0	0	0	0	0	4.13727
MGG_04736T0	11.5891	1.40323	0	1.79741	23.1958	21.817	13.5601	17.2607
MGG_17197T0	3.11621	40.3295	13.3318	4.53039	2.20864	3.82106	2.70028	2.03073
MGG_06108T0	117.751	184.973	190.469	149.836	141.307	112.094	104.341	118.775
MGG_13957T0	0	2.79939	0.91494	40.2155	8.22832	1.44204	2.50242	0.332494
MGG_03536T0	38.7052	31.423	33.8816	32.8964	27.6525	24.1009	29.4468	27.7021
EFMOT00000000078	0	0	0	0	0	0	0	0
MGG_12739T0	80.588	59.4498	43.5182	48.3315	43.9011	27.7278	34.5487	22.2539
MGG_06626T0	1.04862	1.5464	0.372017	2.07994	6.89497	3.72416	5.00046	4.48229
MGG_06065T0	32.5654	145.373	221.473	217.708	272.821	262.967	203.215	137.544
MGG_16212T0	0.957958	37.7091	48.9136	31.7278	68.7681	49.6095	37.308	22.4866
MGG_17246T0	9.58947	21.2839	11.8666	9.03372	15.0116	7.93852	7.32523	6.41277
MGG_17746T0	0.126946	0	0.814852	0.95347	1.9918	0.597324	0.321199	0.412273
MGG_00859T0	180.404	92.8448	101.95	91.5892	60.0045	98.0377	80.4735	76.3049
MGG_02666T0	0.652899	1.75424	0	0.522093	0.839543	0.781793	0.292628	1.93972
MGG_01597T0	10.8265	52.1933	31.0316	33.0123	28.0531	32.2019	35.962	25.3158
MGG_04106T0	48.4213	34.2437	40.2756	29.1509	34.7293	39.4419	35.6071	32.1666
MGG_11732T0	10.8062	2.91865	7.60378	3.55117	5.24058	3.65311	4.80872	5.6352
MGG_00812T0	10.023	23.6387	41.3423	23.8251	20.2184	20.207	16.2757	17.1728
MGG_15891T0	1.42149	0	0	0	5.84922	0	0.49807	0
MGG_04003T0	4.8871	30.8797	63.5155	59.9191	31.3087	28.4597	17.7771	20.0058
MGG_03124T0	0.381491	5.39368	4.33367	4.40007	12.1535	11.4392	14.6569	10.224
MGG_16880T0	15.6236	19.4476	18.5141	18.2965	19.1763	20.6308	20.5198	23.0025
MGG_17502T0	0.437505	0.830427	0	0	1.63183	1.39857	0	0
MGG_13221T0	116.468	1706.69	1686.57	899.161	1290.88	423.752	542.177	459.205
MGG_10292T0	123.668	949.928	3068.23	2135.86	1236.8	1902.31	2300.08	2517.75
MGG_16862T0	95.6985	84.3349	57.818	57.1582	59.0276	26.5343	33.3156	34.9757
MGG_05248T0	134.158	529.091	523.223	514.091	1265.3	528.319	588.368	605.443
MGG_01690T0	31.6671	88.0112	51.2202	45.6409	57.3026	30.6541	41.8334	26.9431
MGG_17283T0	0	0	0	0	0	0	0	3.15684
MGG_16241T0	1.2635	0	0	0	3.4859	4.1539	0	0
MGG_08623T0	7.88316	43.0974	32.1656	38.7586	29.5077	17.1572	20.7761	23.9315
MGG_03642T0	0.342331	6.7413	11.3799	7.79688	7.6368	12.9878	8.40706	6.20841
MGG_15459T0	0.315054	0	0	414.105	342.819	34.8224	50.5232	40.6761
MGG_06373T0	4.46753	37.4047	8.58856	16.1598	5.18664	12.9875	17.843	5.13688
MGG_05910T0	5.54847	4.35787	1.95735	3.32618	6.62973	3.50891	3.75698	4.07756
MGG_18103T0	0	0	0	0	0	0	0	0
MGG_01769T0	3.79034	10.0405	21.7958	13.9123	6.58695	11.0017	19.0221	14.9588
MGG_14858T0	54.7447	45.1457	76.8237	67.2618	56.0602	33.2365	32.4651	27.9676
MGG_17223T0	0	0	12.7457	4.90634	0.274973	3.86658	18.7657	48.6635
MGG_07524T0	13.6875	39.0579	46.1542	39.3422	44.389	39.3673	30.9204	30.6047
MGG_07474T0	5.39924	12.5069	22.2455	29.838	15.1971	11.1206	10.1707	12.7471
MGG_14813T0	5.96462	11.3685	12.7595	16.7577	11.6249	9.76845	7.83093	6.1104
MGG_02564T0	0	0	0	45.1308	21.3394	0.60839	1.11662	3.0492
MGG_07836T0	0	5.35352	0	0	0	0	1.78607	0
MGG_06733T0	11.892	26.0137	35.2182	27.5525	25.1407	13.9477	15.91	16.1825
MGG_08693T0	86.7954	49.1821	51.7524	48.7784	50.1188	35.0458	36.3037	42.8728
MGG_11730T0	0.239237	0	1.67521	2.83385	0.519464	0.458464	0.1407	0.33985
MGG_09557T0	18.6619	63.7301	46.8132	48.0844	27.838	39.127	38.2106	27.4193
MGG_13276T0	1.42497	1.59995	10.9079	5.58297	5.95822	37.2069	12.745	4.00926
MGG_11148T0	126.785	49.2438	51.7688	46.6518	39.2736	66.5852	78.6334	85.5358
EFMOT00000000319	4.70902	0	0	0	9.79377	0	3.15592	1.46972
MGG_15115T0	0	0	0	1.81114	1.22675	0.995403	0.902847	0.370837
MGG_03699T0	66.1618	84.8976	127.174	102.769	155.087	62.4448	72.4818	65.1399
MGG_11412T0	44.017	144.231	54.2639	79.5763	144.223	66.4492	79.0962	74.1266
MGG_00203T0	12.8259	1.46257	0.5223	0.998059	1.95399	6.25013	3.31499	1.55866
MGG_08287T0	158.952	33.9826	11.0632	4.02091	3.80875	13.3926	8.96198	9.68977
MGG_08287T1	12.5156	1.94577	0	0	1.06362	1.63751	2.26482	4.57101
MGG_11702T0	14.6532	28.5227	42.2026	41.3013	30.3707	18.2326	21.0639	16.7622
MGG_10144T0	0	0	0	2.95467	3.66387	0.555883	1.30924	0.414787
MGG_10222T0	0	0	0	0	1.43785	0	0	0
MGG_06031T0	0.275481	3.60017	1.40759	1.8774	1.18035	0.934514	1.12828	0.617067
MGG_00537T1	78.7599	22.2054	4.82157	9.43363	14.8154	3.41393	4.63936	5.2668
MGG_08594T0	0.146156	10.8628	1.83782	3.62637	8.78089	2.60412	2.53769	2.21716
MGG_10343T0	0	0	45.7251	20.8057	0	0.132089	0	0.195706
MGG_02460T0	5.44497	17.8843	20.4125	21.1153	21.0593	9.81014	8.77661	6.82701
MGG_11928T0	0	0	0	0	0	0	0	0
MGG_01319T0	5.34791	4.07158	5.46547	2.60623	2.14276	1.68117	4.00878	2.21036
MGG_06254T0	2.86075	7.8627	2.45201	3.25736	2.79374	3.09059	3.23734	3.33084
MGG_02086T0	120.647	329.12	302.711	236.582	284.925	210.15	205.004	272.139
MGG_03833T0	0	0	0	29.1474	11.2623	3.32544	0.187633	0.276739
MGG_01892T0	1.36098	2.24588	2.42668	1.33715	3.00128	1.43213	2.5367	1.42142
MGG_01352T0	4.80326	10.4447	12.4987	11.2004	8.0095	5.56789	5.98229	6.05779
MGG_12986T0	115.576	52.6217	33.9953	37.6694	45.9436	40.4696	44.9391	33.6076
MGG_00517T0	6.44864	17.402	49.0335	54.7743	27.8599	18.5397	21.5365	10.9903
MGG_04562T0	2.10793	7.67037	13.6908	10.7011	14.7092	8.98162	9.82337	6.21907
MGG_16642T0	1.06512	7.09497	0	4.43147	1.97865	4.96326	3.16203	3.83237
MGG_07973T0	122.451	17.6828	464.197	645.421	259.22	258.788	303.776	331.702
MGG_10586T0	8.26381	9.98479	8.78051	11.0228	70.1618	74.6771	81.7536	50.8709
MGG_08912T0	101.501	47.281	43.6025	38.7877	35.2621	35.3603	35.0869	52.4802
MGG_14940T0	0.0428897	137.209	12.8976	5.78107	1.11161	0.238306	0.0750263	0.365973
MGG_13350T0	16.3988	1.6443	3.38549	1.8008	8.30796	6.99771	9.13578	8.39718
MGG_15624T0	1.03768	11.958	14.6912	22.1849	80.7951	54.7891	66.7879	57.6144
MGG_05744T0	0.0977135	0	0	0	0	0.59116	0	0
MGG_16943T0	0	0	0	0	0	0	0	0
MGG_04886T0	2.78002	15.6314	3.43115	4.67114	3.78142	7.17499	7.8016	6.31878
MGG_09226T0	384.435	0.890363	1.49628	1.46215	1.31315	4.42368	3.9116	5.00595
EFMOT00000000039	0	0	22.7702	0	6.75803	3.68817	0	0
MGG_07363T0	0	0	0	0	1.93082	0.605467	0.42137	0
MGG_06237T0	4.84997	6.49601	8.49281	9.08603	11.57	8.09063	9.30789	6.21128
MGG_17368T0	0.394139	25.8271	0	2.20693	0.443183	0	0	0
EFMOT00000000030	38.1831	0	13.758	16.452	31.0014	26.9181	28.8057	2.89595
MGG_03650T0	6.57554	6.60974	6.69531	4.03804	4.09622	3.10322	7.13326	5.35539
EFMOT00000000032	0	0	0	0	0	0	0	0
EFMOT00000000033	12.6622	0	0	0	2.66729	0	0	0
MGG_16255T0	6.17974	6.81677	0	0	0	0	2.90592	0
MGG_14810T0	4.02109	22.4964	0	7.50357	3.33906	14.8942	12.5891	8.81485
MGG_02567T0	4.84584	31.106	8.22568	13.4153	29.2278	23.3755	19.4998	19.3049
MGG_09014T0	2.0643	71.4123	269.647	115.84	9.2683	5.87314	7.47126	13.5613
MGG_06071T0	54.118	39.7973	61.0841	31.0967	46.5351	33.5597	36.6959	30.3512
MGG_13518T0	17.0087	40.3654	17.5437	13.4237	28.6509	60.6812	45.2306	29.0341
MGG_00426T0	2.45822	0.395273	3.58966	0	0.222298	1.69135	1.20918	0.64917
MGG_10843T0	7.54021	17.1361	35.3251	27.2159	24.9845	21.361	18.9199	19.6095
MGG_10564T0	0.15092	0.494167	0.669483	1.50351	0.385284	0	0.350679	0
MGG_08845T0	15.4113	53.6639	45.9055	37.9077	39.9961	46.9226	45.5668	36.4081
MGG_00845T0	22.0935	72.0544	9.91776	10.1255	37.8408	83.2128	67.4049	21.3823
MGG_02728T0	8.94168	78.6124	27.2985	37.7378	7.90133	7.06597	3.07796	3.27136
MGG_03362T0	7.20113	23.2695	7.98334	2.68491	11.1427	5.90655	6.23333	7.27554
MGG_00556T0	8.51078	461.611	251.283	144.763	38.0592	201.529	172.484	75.4911
MGG_01231T0	13.5146	18.4701	7.77986	6.21598	51.4229	28.519	25.2768	13.4596
MGG_05720T0	12.6011	22.8232	21.4062	19.6157	17.5852	8.85184	8.44367	9.20426
MGG_02775T0	225.958	150.064	58.8358	65.6309	4.22743	31.1736	45.3254	33.5437
MGG_09127T0	14.4669	20.2215	20.3294	31.7515	22.0905	10.395	15.3571	11.229
MGG_04983T0	0.0310039	0.23587	0	0.281856	0.665364	0.35663	0	0
MGG_10196T0	6.06803	17.5956	8.53192	10.4479	8.24784	6.19448	5.80649	4.81193
MGG_04675T0	1.42227	15.2647	80.7636	53.5295	18.1025	13.8666	11.9386	7.75233
MGG_01111T0	1199.74	1049.5	1127.32	922.66	1068.58	550.954	494.942	587.837
MGG_07450T0	61.5455	59.1857	15.3719	33.889	28.6214	10.7019	13.9865	11.9917
EFMOT00000000258	32.0754	10.7729	0	0	7.0349	0	4.75117	35.0637
MGG_00273T0	25.7423	1277.88	6473.43	3853.59	1356.99	14186.2	12159.6	6720.05
EFMOT00000000254	0	0	0	0	0	0	0	0
MGG_14251T0	0.0251537	0	0	0	0.137675	0.279937	0.0285901	0.147145
MGG_00199T0	3.58518	39.4437	10.6172	9.95341	4.71136	3.95063	4.52785	3.26545
MGG_06058T0	14.5395	4.17884	2.65977	1.73018	2.63899	2.13975	2.75754	2.75542
EFMOT00000000251	0	0	0	0	0	0	0	0
MGG_10680T0	112.322	368.217	309.063	365.368	894.296	367.942	393.775	387.296
MGG_07337T0	1314.48	3946.35	989.933	803.144	287.504	245.871	245.783	222.15
MGG_15906T0	5.88274	3.1254	3.89297	4.38753	2.07912	4.07003	2.98246	3.12629
MGG_01305T0	304.796	739.919	878.201	809.03	714.576	413.34	285.564	409.874
MGG_07646T0	0	0	0	0	12.9575	18.4221	6.15553	5.36269
EFMOT00000000317	0	0	0	0	0	0	0	0
MGG_18080T0	0	0.66226	0	0.66748	0	0.22495	0.43124	0.506655
MGG_17050T0	0	0	0	0	0	0	0	0
MGG_09991T0	69.3324	97.9127	32.1282	35.7371	28.6761	23.5165	29.847	33.7646
MGG_10876T0	1.88984	1.02654	0.269226	1.54153	8.31765	2.17176	2.98371	3.04603
MGG_14886T0	36.193	67.1648	132.846	102.063	119.171	36.5137	38.8267	36.7866
MGG_06384T0	16.6554	30.9501	18.6347	23.8988	20.9207	26.506	18.9178	15.5934
MGG_09632T0	0.818009	0	0.305832	0	0	0.145473	0.432945	0
MGG_07116T0	6.55642	15.0368	4.59471	7.07912	9.16478	11.8651	11.7046	7.70797
MGG_07661T0	3.2486	5.06305	2.42894	3.71349	1.96151	9.28739	10.0465	2.10277
MGG_06009T0	2.23011	0.91416	0	0.69811	1.91546	2.73718	3.49652	10.2852
MGG_01922T0	0.992088	11.2899	69.2263	31.3909	50.1033	26.3042	23.735	24.4056
MGG_03354T0	8.86807	267.71	288.174	256.438	1213.37	808.608	985.743	619.999
MGG_05808T0	0.318095	0.695997	0.344787	0.60158	3.5041	1.50784	1.75696	1.71215
MGG_17648T0	0	0	0.398317	0	0.23029	0.278198	1.07368	0
MGG_06119T0	0.782543	5.53197	5.92889	6.77958	7.91138	2.05857	1.77032	2.47888
MGG_17964T0	0	0	0	0	0	0	0	0
MGG_10619T0	0.545161	57.7607	3.99509	5.55527	7.43252	29.4575	23.9377	11.3802
MGG_06834T0	1.13456	3.27019	0.784651	1.48744	2.14033	96.3392	37.083	16.0403
MGG_02611T0	37.0746	26.953	16.3454	14.8539	12.3078	7.51795	6.6863	10.3879
MGG_17376T0	645.004	34.7602	54.9362	49.6929	28.7081	29.5806	50.8211	30.8771
MGG_15517T0	0.0196336	0.14515	1.9332	1.9744	0.247376	0.111254	0.2057	0.330229
MGG_15582T0	5.72897	33.8364	26.1257	34.382	23.4092	14.6159	16.8943	15.9072
MGG_14825T0	214.755	488.779	103.88	81.8521	33.8978	29.453	36.3145	43.5889
MGG_08709T0	0.0795961	2.13816	3.22177	5.20921	0.608042	0.888653	0.617779	1.26503
MGG_05264T0	47.4369	51.2814	44.9427	45.7884	57.6664	34.1716	33.0997	30.1334
MGG_07068T0	4.68316	25.3215	14.111	11.3759	9.57074	9.77724	9.1193	10.4279
MGG_13126T0	14.6622	88.0645	78.7294	80.0448	57.0052	100.778	92.8074	73.7187
MGG_01042T0	23.307	15.7436	50.8802	39.3447	20.7709	20.8467	22.0767	27.9757
MGG_15074T0	4.66395	22.4994	14.5195	10.8749	14.2225	13.8618	7.45402	6.87433
MGG_10800T0	117.722	43.7162	27.9955	23.542	28.8177	51.0325	43.8897	18.7481
MGG_16877T0	0.70118	0	0	0	2.53176	0	0	0
MGG_06535T0	0.501062	11.2917	25.2349	13.6942	9.99514	3.38543	7.98837	9.1157
MGG_03520T0	370.844	366.71	243.377	222.986	245.671	158.606	130.558	92.9959
MGG_05107T0	2.7239	7.26823	4.5474	7.67279	8.29904	7.66743	6.21983	2.3444
MGG_07207T0	5.97755	8.95834	0.905943	1.16315	0.0837193	0.113172	0.688321	0.971113
MGG_17862T0	26.4114	209.721	207.089	1176.65	3531.41	2222.67	1672.13	1961.86
MGG_08725T0	2539.79	0.836267	2.31737	1.89605	4.43783	18.0233	14.1412	15.3877
MGG_04944T0	0.825828	63.191	23.8024	32.9253	369.109	90.3995	87.2046	95.2584
MGG_10816T0	12.3871	2.69369	5.3531	4.6624	7.48093	6.07215	5.94201	2.19781
MGG_18063T0	0	0.238729	0.72205	5.33817	3.97962	1.51391	2.4254	0.958411
MGG_09948T0	21.995	43.3703	51.8176	36.1931	40.5234	24.8339	19.8092	33.7997
MGG_01201T0	8.55044	7.46616	7.28641	7.02135	4.98405	2.98952	4.52948	3.74396
MGG_06245T0	1.04035	2.85139	1.13254	1.38921	2.35127	0.786195	0.631068	0.594846
MGG_15296T0	0.0735515	0	0	0	31.2247	10.1944	10.948	4.0152
EFMOT00000000313	0	0	0	0	0	0	0	0
MGG_00552T0	566.854	238.714	75.9216	98.4362	59.225	56.2376	110.671	32.6759
MGG_16340T0	15.2186	12.9287	16.7274	14.4687	1.62014	1.39009	4.13056	3.91119
MGG_02093T0	0.0357718	0	0	0	0	0	0	0
MGG_00537T0	262.517	18.503	12.5366	17.3064	22.1065	2.18159	1.24514	4.18915
MGG_08363T0	0	0	0	0.156751	35.958	0.9955	0.978173	1.97932
MGG_05983T0	20.8397	50.8913	14.9741	13.2992	20.3236	9.16006	10.922	10.6104
MGG_17710T0	0.541355	0	0	0	0	0	0	0
MGG_17591T0	0	0	0	0	0	0	0	0
MGG_07285T0	9.2714	24.1419	17.4511	18.0424	18.2362	11.3573	10.7033	11.3711
MGG_11638T0	0.0875286	0.782421	0.721718	0.733819	0.422957	0.344729	0.192897	0.151322
MGG_17832T0	0.745143	5.7388	6.32883	0	0	0	0.42074	0
MGG_04741T0	43.962	93.2427	75.2625	77.6887	121.981	52.915	49.1399	56.5786
MGG_08771T0	261.291	36.7991	70.9059	98.9821	198.509	213.104	222.483	153.408
MGG_17722T0	1.15871	0.111687	0.399163	0.142609	0.0588023	0.678066	0.519609	0.460222
MGG_06790T0	0.719866	0	0	0	1.46409	3.09628	5.81962	7.46178
MGG_00290T0	6.98941	6.2543	6.60663	7.87575	4.61565	7.74583	5.74424	8.961
MGG_16508T0	37.1746	26.781	9.769	4.79255	1.39401	2.17444	2.16298	2.77471
MGG_10237T0	0.0803205	0	0	15.4643	63.8691	66.0583	117.591	47.1029
MGG_08384T0	0.0907427	0	124.288	471.586	1.64343	0.281186	1.43599	1.56328
MGG_17257T0	1.90484	10.3928	15.1068	0	4.17167	0	0	1.47332
MGG_00226T0	0.220665	2.17133	0	1.26128	8.13062	18.411	12.4746	5.90094
MGG_09246T0	3.90517	249.142	20.2884	17.814	84.0161	17.6877	16.2879	16.3553
MGG_16092T0	1.18358	0	0	2.05284	7.89897	4.29837	0.807319	5.1408
MGG_00234T0	0	0	0	0	0	0	0	0
MGG_00989T0	0.541593	0	1.31837	4.31867	0	0.284306	0.272935	0
MGG_04852T0	3.95782	14.7262	26.8782	16.9214	7.99033	13.067	16.8379	12.6914
MGG_09098T0	0.015912	0	0.450617	1.05275	15.452	9.72386	10.4702	8.74808
MGG_15943T0	143.361	223.207	90.6204	230.243	861.271	275.024	225.945	257.655
MGG_14662T0	10.737	0	9.9517	11.1352	1.55868	0.981833	3.73751	3.3241
MGG_06893T0	81.1338	141.649	77.4321	64.6706	23.3675	39.6543	39.6124	31.8671
MGG_15590T0	1.65787	0	0	0	2.99378	4.029	3.11025	0
MGG_09668T0	0	0.368313	0	0.149157	15.9599	3.37591	2.38992	0.971721
MGG_05580T0	48.3382	71.6313	69.4019	49.3072	5.13258	5.35867	6.00246	13.6141
MGG_08749T0	0	0.307145	0.752323	1.22015	0.318128	0.05056	0.181866	0
MGG_06460T0	29.7674	141.052	194.193	158.769	172.117	97.9706	96.9479	124.883
MGG_06427T0	117.611	290.325	460.852	327.149	395.72	472.333	353.446	321.692
MGG_06737T0	0.334701	1.59215	4.16391	0.58285	0.874927	3.14555	2.79684	0.297973
MGG_06227T0	1.17552	0	0	1.73538	6.04573	241.449	187.947	71.9453
MGG_08027T0	0.0588945	0.4805	0	52.3878	4.73773	0.69489	0.689271	2.23333
MGG_02433T0	30.9005	42.5468	61.2578	57.5736	36.8007	32.3031	34.6792	30.2561
MGG_08415T0	0	0	0	0	2.69922	3.05667	2.17555	1.39868
MGG_17702T0	23.2655	28.9637	11.5725	11.7799	15.3493	15.0826	13.9763	7.10594
MGG_02103T0	4.21593	37.8744	26.0814	46.9919	164.515	109.844	123.866	101.758
MGG_13598T0	0.052834	0	0.469373	4.47649	18.4552	1.32293	2.42573	11.4496
MGG_07350T0	0	0.627957	1.78608	9.80884	23.7292	2.41941	4.92162	4.54563
MGG_14719T0	0	0	0	0	0	0	0	0
MGG_10735T0	1.18197	3.682	4.76539	4.41116	8.49247	4.18464	4.43238	5.02938
MGG_00256T0	69.8662	141.468	124.868	99.259	84.6424	58.9171	62.7854	57.0907
MGG_08731T0	23.4838	20.6877	24.6875	17.4165	13.6515	30.7041	22.524	21.8659
MGG_09791T0	0	0	0	0	0	0	0	0
MGG_15408T0	0.0383396	0.440489	0.353883	1.40502	6.82771	10.6899	10.4415	5.20854
MGG_12357T0	4.03665	1.94241	3.3747	2.75457	2.86305	11.3598	10.2304	8.23424
MGG_00451T0	22.2242	302.216	369.935	284.691	56.9338	52.7385	68.6426	88.1313
MGG_06223T0	0	0	63.5833	25.0889	0	0.241345	0.945075	0
MGG_06583T0	27.8684	33.2871	59.0348	52.1202	39.0671	41.1228	37.8123	34.0913
MGG_01677T0	15.9017	66.4082	64.912	58.9193	6.72027	3.0982	2.94382	4.23772
MGG_17034T0	0	0	0	0	0	0	0	5.89453
MGG_16450T0	2.07719	2.27477	28.9559	0	0	0	0.687047	0
MGG_04920T0	30.3466	98.7968	37.0082	42.9215	41.9136	35.5111	49.2798	54.9834
MGG_04928T0	0.345875	0.513657	0	0	0	0.174306	0.112912	0.594937
MGG_13163T0	14.0092	17.4742	13.2711	13.0988	6.08577	8.0265	4.96649	4.98799
MGG_04565T0	3.69284	28.3256	29.7959	20.7768	26.1644	26.0428	15.5909	8.56407
MGG_16372T0	0.493768	2.26047	0.99575	4.49293	8.93125	1.42758	1.09228	2.60661
MGG_07183T0	24.5786	53.4464	48.76	63.1545	44.2421	32.2819	30.2548	36.8603
MGG_17129T0	1.21789	6.0804	9.0189	11.1352	3.25325	11.5548	6.83877	1.37789
MGG_16462T0	419.346	117.219	133.278	168.163	146.249	93.6755	89.2751	110.738
MGG_01950T0	0	0	0	0	0.35381	0.181435	0.0787787	0
MGG_02047T0	1.01377	12.1878	4.223	3.86605	3.22612	5.54534	4.20105	2.0398
MGG_09916T0	202.272	344.226	328.405	327.376	431.441	236.425	218.743	258.474
MGG_11274T0	9.2673	20.0588	7.77386	7.1683	14.987	12.6392	12.1657	3.56587
MGG_15916T0	7.53492	21.3537	22.8717	24.5374	16.314	10.2924	24.5269	13.7216
MGG_04148T0	47.1731	122.692	80.0633	89.8378	60.2843	54.9537	49.1325	58.3236
MGG_05958T0	10.2719	56.5599	44.7767	40.5432	35.4584	26.7499	17.2059	21.9802
MGG_17058T0	106.415	73.5366	36.0934	40.4895	47.4826	27.3741	31.3045	35.9439
MGG_01246T0	4.65489	6.61434	6.25991	8.23661	7.98823	4.23919	2.90047	2.73708
MGG_04851T0	6.39309	0	18.8724	34.5925	0.300929	0	0.083423	0.552663
MGG_08113T0	1.57336	4.31649	3.39395	3.7844	18.6511	45.2906	47.1497	36.1719
MGG_17698T0	4.06166	10.3149	10.5972	11.026	9.31985	4.67529	7.06045	4.83186
MGG_14684T0	110.156	41.4533	18.4904	195.585	17.7323	67.3741	14.0993	35.4722
MGG_00786T1	571.822	396.862	374.418	221.006	110.006	129.695	129.63	248.14
MGG_04805T0	8.42033	10.0812	10.1567	11.1392	10.9573	7.28033	6.72195	7.38625
MGG_05402T0	55.1384	14.6958	2.29768	3.54706	4.36368	4.55024	4.10187	3.29935
MGG_07876T0	0	0	0	0	0	0	0	0
MGG_15697T0	5.82742	97.3354	66.9913	92.8411	87.0724	70.4567	37.6454	38.2167
MGG_03379T0	0.378979	2.25773	1.50468	2.13993	1.08899	1.93416	3.02907	1.55288
MGG_17041T0	21.6424	44.8187	87.9458	75.1118	142.466	69.8018	62.7042	65.3876
MGG_04779T0	57.1908	360.243	260.637	221.811	468.17	176.825	270.575	202.937
MGG_01492T0	30.9045	28.6028	40.1993	31.1457	29.6664	15.9317	13.4657	13.9111
MGG_01814T0	10.0127	45.7246	31.9461	34.1116	27.4319	19.3945	18.1069	19.0632
MGG_14893T0	0	0	0	0	0	0.268686	0	0.205002
MGG_15953T0	6.07266	2.17385	12.3719	5.28169	6.27236	5.75519	12.0282	14.0498
MGG_15533T0	34.5598	115.571	63.9391	53.256	52.0157	43.7695	27.4467	51.6952
MGG_15131T0	2.4829	3.5043	1.98561	2.47396	9.63611	7.4883	6.42062	6.03139
MGG_07022T0	1.78466	7.24093	16.0519	10.1677	40.4234	30.8451	25.341	17.2931
MGG_02483T0	1.86583	13.2108	6.73697	8.028	9.69717	3.30845	3.44151	2.74637
MGG_18064T0	0	0.582893	0.593783	1.41278	1.89441	0.342707	0.463087	0
MGG_02754T0	9.65274	16.7426	5.75174	8.54884	3.2614	1.65632	1.47859	0.47491
MGG_06960T0	0.834835	13.3983	7.70942	7.49892	8.5888	3.64852	2.85083	4.54727
MGG_09963T0	10.2897	23.5913	15.3279	18.8617	69.8404	44.8969	36.3124	31.9335
MGG_07856T0	0.0195715	0	0.229388	0	5.81106	6.12425	5.43129	3.26578
MGG_16048T0	0	0	0	1100.57	1049.37	136.899	64.3838	61.9153
MGG_00311T0	0.42514	24.1941	1.00711	15.0162	7.59337	105.102	50.7189	30.4664
MGG_08097T0	236.465	128.144	75.5173	83.017	86.6629	49.429	57.2525	43.3259
MGG_01266T0	3.30488	20.0996	20.764	19.3531	16.5508	9.68582	7.2357	9.47231
MGG_17442T0	138.327	22.9316	14.8395	18.481	18.2063	9.19504	10.0724	10.8449
MGG_07143T0	2.07324	17.8075	21.5667	18.2799	22.527	11.3299	11.7247	8.49129
MGG_09378T0	0	11.2227	29.3309	352.782	213.764	109.974	72.4762	82.0199
MGG_09070T0	0.0286463	4.44361	15.0543	34.554	49.4277	13.4611	21.8527	16.3722
MGG_09558T0	8.77629	29.1053	26.0825	22.4684	18.3571	16.4482	15.8188	10.8344
MGG_03488T0	0.579442	23.5137	13.9718	16.5845	13.4971	4.31169	2.95928	5.15681
MGG_05989T0	18.0724	4.19021	3.42322	6.59165	124.52	22.4621	26.2719	23.2631
EFMOT00000000155	0	0	0	21.711	5.79663	0	0	0
MGG_09785T0	0.440743	3.08722	0	1.14983	0	0	0.922718	0
MGG_11351T0	12.9045	17.8631	12.9677	14.5675	12.6298	10.7822	9.36742	11.1344
MGG_06920T0	9.02202	182.121	130.285	109.881	35.0994	38.7568	42.8303	28.1732
MGG_00824T0	0.0155907	0.114115	1.55854	23.1971	96.8565	75.4911	142.328	253.588
MGG_04586T0	7.10639	41.295	276.698	161.011	52.0876	57.5789	59.1954	46.6096
MGG_08401T0	0	0	0	0	0.27384	2.23598	3.25261	3.53526
MGG_17578T0	64.031	215.032	92.7048	79.0329	42.9419	34.6265	35.3772	51.0718
MGG_13116T0	2.20739	131.757	69.8361	32.7944	2.46108	2.13092	2.23726	1.41996
MGG_03060T0	0.577071	9.38522	2.05724	2.61194	5.94182	2.26463	1.92451	2.0517
MGG_11282T0	7.27054	10.6397	19.5269	14.0987	5.5035	5.71539	6.06901	6.27224
MGG_05004T0	11.1565	5.6774	6.81811	6.49604	5.02254	3.14716	5.1973	4.2964
MGG_15877T0	2.6545	4.66323	45.8079	19.0182	0	4.56993	3.40409	2.43664
MGG_07606T0	2.36739	9.91019	12.7611	10.6384	27.7375	146.909	127.862	25.125
MGG_07606T1	0	0.00163838	0.000489	0	0	2.24282	3.73749	0.000831
MGG_04384T0	6.41084	0	4.90037	1.92927	2.70739	5.91641	8.19108	1.7638
MGG_01543T0	0.129017	0.74688	0.39831	0.649425	0.854638	0.194217	0.48263	0.303637
EFMOT00000000015	0	0	0	0	0	0	0	0
MGG_00365T0	83.979	315.245	169.531	169.843	136.484	81.9283	107.208	102.449
MGG_10640T0	0.436513	0.65791	0.70705	0.133144	0.318344	0.0402433	0.0661832	0
MGG_15527T0	5.5403	5.88888	29.7766	33.3593	54.3362	21.4553	23.0702	15.8962
MGG_00230T0	0.206079	0	1.89035	1200.66	917.975	116.067	158.196	116.685
MGG_04806T0	51.8832	47.1925	46.374	38.3691	26.2612	13.5211	13.7305	14.6546
MGG_07386T0	16.209	16.0107	203.356	102.565	20.6318	15.9337	19.2676	13.0576
MGG_03644T0	105.116	403.566	239.765	388.437	392.383	153.39	187.955	160.82
MGG_11080T0	0	0	0	0	0	0	0	0
MGG_04845T0	25.8716	26.2088	20.697	20.0187	14.5017	14.1846	18.7271	10.6671
MGG_10478T0	0	0	0	0	0	0	0	0
MGG_04972T0	7.1138	7.97244	7.20787	8.34325	15.6703	10.5763	11.2783	8.12034
MGG_10475T0	0	0	0	0.727874	12.7667	8.22259	5.8193	8.89149
MGG_03637T0	7.74589	11.9529	7.11185	9.81479	6.73522	5.1106	5.07666	4.46826
MGG_17640T0	0.178084	0	0	0	1.06582	0.52183	0	0
MGG_03268T0	0.12607	0.234853	4.60483	1.89494	2.01037	0.839976	1.35106	2.06017
MGG_08163T0	909.712	873.205	682.711	717.808	1765.81	707.858	555.044	572.338
MGG_06414T0	10.2457	14.4302	14.5791	11.6751	9.25424	5.33985	7.43692	8.97411
MGG_12551T0	12.3776	1.49308	3.88666	1.61911	0.67728	1.7922	0.544181	1.53952
MGG_08842T0	30.6473	24.3531	19.0546	18.571	29.897	15.4388	17.1425	20.6408
MGG_01864T0	12.1765	0.44388	55.5069	144.576	105.833	101.468	232.901	336.773
MGG_04967T0	4.02394	55.4192	21.8918	20.2009	28.744	22.3197	29.1975	20.5091
MGG_06704T0	1.41999	73.5967	14.9271	18.9651	19.2616	38.7201	32.9104	14.5914
MGG_04320T0	10.1078	30.1585	36.3961	27.5584	42.4878	63.0958	62.9106	69.5853
MGG_18020T0	0	0	0	6.21859	3.78163	0	0	0
MGG_08916T0	0.584278	6.02711	8.24932	8.7449	2.41809	3.71158	4.56801	1.76494
MGG_04925T0	84.5345	1.29818	6.58156	0	1.15889	2.50587	3.17988	11.8077
MGG_16000T0	2.8899	2.3556	2.65399	5.37821	4.40505	1.92528	2.29653	4.53248
MGG_05785T0	0.463203	12.5492	94.286	85.6012	81.4342	34.6788	31.303	25.3839
MGG_14184T0	0	0	0	0	0	0.631993	0.746253	0
MGG_16966T0	0.557536	3.35862	4.76471	4.35473	10.5126	3.15956	3.39962	4.79831
MGG_02526T0	20.0034	68.3002	60.5363	62.0523	59.7782	39.4368	42.7762	37.3783
MGG_17243T0	0	0	0	0	0	0	0	0
MGG_04859T0	3.49615	5.71379	12.8049	12.7184	5.51483	4.32943	5.81353	2.38615
MGG_01364T0	32.8093	16.8502	12.269	13.7612	17.1587	23.127	24.0527	17.3695
MGG_04180T0	30.5033	65.7604	62.8866	43.7601	48.0157	40.5506	31.8398	44.8891
MGG_02903T0	0	0	0	0	2.0183	3.85432	3.58788	3.24723
MGG_17349T0	1.90905	0	0	0	0	0	0.556683	0
MGG_09518T0	38.1019	164.05	92.1655	77.8281	41.6772	43.546	40.9509	35.4966
MGG_07097T0	13.6054	67.4834	120.726	91.7154	30.7561	23.3424	21.1048	24.3689
MGG_00840T0	3.5299	47.8597	42.9574	39.4115	48.9547	34.1534	25.346	18.9381
MGG_07212T0	1113.53	158.719	1182.95	918.276	330.807	1478.89	1342.33	956.74
MGG_03769T0	0.810926	1.14936	2.95559	3.67443	4.4874	13.7924	16.0469	9.95557
MGG_15637T0	2.88854	103.285	92.4277	105.608	71.4501	44.86	47.581	44.7501
MGG_05417T0	0	0	0	0	0	0	0	0
MGG_03974T0	2.31808	9.80382	17.1218	17.9804	9.07701	8.51566	5.4021	9.27513
MGG_01529T0	325.721	357.457	493.807	376.371	330.091	159.108	177.799	121.579
MGG_17894T0	5.04956	12.5017	21.7597	22.9994	29.4558	8.65693	5.27931	10.9428
MGG_08868T0	1.25145	23.0757	26.1138	20.336	21.2877	14.1911	15.9728	11.1913
MGG_07224T0	88.7388	53.0311	42.4348	44.8733	41.3517	26.9991	24.5258	16.8424
MGG_17498T0	0	0	0	17.5402	0	0	0	0
MGG_15361T0	0	0	0	6.68011	0	0	0	0
MGG_16687T0	0	0	0	0	0	0	0.690777	0
MGG_01773T0	7.90957	37.1186	37.5965	39.3373	27.7889	18.9267	16.7384	9.1355
MGG_16330T0	6.74318	43.4938	0	44.8299	11.6397	23.0901	16.2646	21.1909
MGG_09816T0	2.04909	0.217277	9.88745	2.62761	15.915	50.7006	21.1136	37.2011
MGG_07720T0	0.0706637	102.946	6.31557	5.93538	4.23171	2.89512	1.03219	1.66558
MGG_10972T0	4.32429	1.36574	0.958593	2.53644	3.02258	2.79535	2.60529	1.6585
MGG_17683T0	4.34492	9.94145	9.65029	7.16317	12.6191	5.38745	6.35592	5.5807
MGG_12634T0	1.23337	9.10467	15.5147	12.9841	25.8239	11.9968	15.5824	12.3971
MGG_03657T0	7.08107	33.5614	19.7956	16.79	16.979	7.94451	8.54998	7.12588
MGG_10655T0	322.313	69.4368	59.1216	60.8326	48.9248	75.1975	86.1771	93.5191
MGG_00695T0	7.02675	11.7026	2.27242	1.53258	1.06052	2.17073	2.32256	1.96431
MGG_16598T0	0	0	0	0	0	0	0	0
MGG_12471T0	0	0	6.35318	1.85448	19.9438	115.827	64.6151	40.8449
MGG_03375T0	322.929	82.8162	162.625	222.909	93.5849	108.972	108.141	56.5894
MGG_11733T0	0	0	0	0	0.487058	0	0	0
MGG_15187T0	0.348347	1.04606	0	3.75967	3.40316	0.735067	0.432563	0
MGG_08341T0	29.8265	16.1288	21.9809	11.5242	14.306	4.61851	5.34309	6.71459
MGG_09836T0	0	10.676	5.99511	1.70542	0.391526	0.110601	0.425437	0.34723
MGG_00777T0	2448.14	1731.76	1505.44	1540.93	762.915	778.81	1007.91	880.981
MGG_13563T0	37.2671	67.1358	32.4401	41.1245	124.518	155.354	174.304	108.425
MGG_12515T0	4.82169	3.26694	5.4468	4.53742	15.7268	6.0126	5.26585	3.01495
MGG_06964T0	50.1115	300.945	238.142	163.851	148.143	135.317	108.385	134.722
MGG_06627T0	90.8354	44.8869	60.2912	60.3821	59.4851	38.0223	45.7259	45.1384
MGG_17214T0	0	0	0	0	0	0.095827	0	0.142396
MGG_06712T0	30.5339	258.009	585.072	555.884	180.686	67.3876	76.8657	58.6791
MGG_07686T0	0.637634	0	0	0	5.02271	56.6654	34.9996	7.86737
MGG_16725T0	4.59935	10.0702	9.54715	9.26021	10.06	9.92891	9.67031	9.74827
MGG_13732T0	0.0475563	0	1.26219	2.5668	1.8736	1.61875	1.21839	0.800353
MGG_07786T0	1.02711	0	0	5.69169	1.21726	3.65945	9.43558	1.47699
[truncated: 11,307 more rows]
