# Supplementary material for: The transcriptional landscape of plant infection by the rice blast fungus Magnaporthe oryzae reveals distinct families of temporally co-regulated and structurally conserved effectors
Source: Plant Cell. 2023 Feb 18;35(5):1360–85. doi: 10.1093/plcell/koad036 (PMC10118281; doi:10.1093/plcell/koad036)
Supplement: koad036_Supplementary_Data [file koad036_supplementary_data.zip › Supplemental Data Set S11.xlsx]

## Sheet: Sheet1
Supplemental Data. Yan et al. (2023). Plant Cell.
Supplemental Data Set S11. M. oryzae strains generated in this study.
Transformant ID	Description
Mep1-GFP	Guy11 transformed with plasmid pMep1-GFP
Mep2-GFP	Guy11 transformed with plasmid pMep2-GFP
Mep3-GFP	Guy11 transformed with plasmid pMep3-GFP
Mep4-GFP	Guy11 transformed with plasmid pMep4-GFP
Mep5-GFP	Guy11 transformed with plasmid pMep5-GFP
Mep6-GFP	Guy11 transformed with plasmid pMep6-GFP
Mep7-GFP	Guy11 transformed with plasmid pMep7-GFP
Mep8-GFP	Guy11 transformed with plasmid pMep8-GFP
Mep9-GFP	Guy11 transformed with plasmid pMep9-GFP
Mep10-GFP	Guy11 transformed with plasmid pMep10-GFP
Mep11-GFP	Guy11 transformed with plasmid pMep11-GFP
Mep12-GFP	Guy11 transformed with plasmid pMep12-GFP
Mep13-GFP	Guy11 transformed with plasmid pMep13-GFP
Mep14-GFP	Guy11 transformed with plasmid pMep14-GFP
Mep15-GFP	Guy11 transformed with plasmid pMep15-GFP
Mep16-GFP	Guy11 transformed with plasmid pMep16-GFP
Mep17-GFP	Guy11 transformed with plasmid pMep17-GFP
Mep18-GFP	Guy11 transformed with plasmid pMep18-GFP
Mep19-GFP	Guy11 transformed with plasmid pMep19-GFP
Mep20-GFP	Guy11 transformed with plasmid pMep20-GFP
Mep21-GFP	Guy11 transformed with plasmid pMep21-GFP
Mep22-GFP	Guy11 transformed with plasmid pMep22-GFP
Mep23-GFP	Guy11 transformed with plasmid pMep23-GFP
Mep24-GFP	Guy11 transformed with plasmid pMep24-GFP
Mep25-GFP	Guy11 transformed with plasmid pMep25-GFP
Mep26-GFP	Guy11 transformed with plasmid pMep26-GFP
Mep27-GFP	Guy11 transformed with plasmid pMep27-GFP
Mep28-GFP	Guy11 transformed with plasmid pMep28-GFP
Mep29-GFP	Guy11 transformed with plasmid pMep29-GFP
Mep30-GFP	Guy11 transformed with plasmid pMep30-GFP
Mep31-GFP	Guy11 transformed with plasmid pMep31-GFP
Mep32-GFP	Guy11 transformed with plasmid pMep32-GFP
Mep1p-GFP	Guy11 transformed with plasmid pMep1p-GFP
Mep2p-GFP	Guy11 transformed with plasmid pMep2p-GFP
Mep3p-GFP	Guy11 transformed with plasmid pMep3p-GFP
Mep4p-GFP	Guy11 transformed with plasmid pMep4p-GFP
Mep5p-GFP	Guy11 transformed with plasmid pMep5p-GFP
Mep6p-GFP	Guy11 transformed with plasmid pMep6p-GFP
Mep7p-GFP	Guy11 transformed with plasmid pMep7p-GFP
Mep8p-GFP	Guy11 transformed with plasmid pMep8p-GFP
Mep9p-GFP	Guy11 transformed with plasmid pMep9p-GFP
Mep10p-GFP	Guy11 transformed with plasmid pMep10p-GFP
Mep11p-GFP	Guy11 transformed with plasmid pMep11p-GFP
Mep12p-GFP	Guy11 transformed with plasmid pMep12p-GFP
Mep13p-GFP	Guy11 transformed with plasmid pMep13p-GFP
Mep14p-GFP	Guy11 transformed with plasmid pMep14p-GFP
Mep15p-GFP	Guy11 transformed with plasmid pMep15p-GFP
Mep16p-GFP	Guy11 transformed with plasmid pMep16p-GFP
Mep17p-GFP	Guy11 transformed with plasmid pMep17p-GFP
Mep1wosp-GFP:Mep1mCherry	Strain expressing Mep1-mCherry transformed with pMep1wosp-GFP
Mep3 wosp-GFP	Guy11 transformed with plasmid pMep3 wosp-GFP
TrpCp-GFP	Guy11 transformed with plasmid pTrpCp-GFP
TrpCp-GFP-NLS	Guy11 transformed with plasmid pTrpCp-GFP-NLS
Mep1-GFP-NLS	Guy11 transformed with plasmid pMep1-GFP-NLS
Mep3-GFP-NLS	Guy11 transformed with plasmid pMep3-GFP-NLS
AvrPia-mCh-NLS	Guy11 transformed with plasmid pAvrPia-mCh-NLS
Δmep1	MEP1 gene deletion mutant
Δmep2	MEP2 gene deletion mutant
Δmep3	MEP3 gene deletion mutant
Δmep6	MEP6 gene deletion mutant
Δmep7	MEP7 gene deletion mutant
Δmep9	MEP9 gene deletion mutant
Δmep10	MEP10 gene deletion mutant
Δmep13	MEP13 gene deletion mutant
Δmep14	MEP14 gene deletion mutant
Δmep15	MEP15 gene deletion mutant
Δmep17	MEP17 gene deletion mutant
Δmep18	MEP18 gene deletion mutant
Δmep19	MEP19 gene deletion mutant
Δmep21	MEP21 gene deletion mutant
Δmep22	MEP22 gene deletion mutant
Δmep23	MEP23 gene deletion mutant
Δmep26	MEP26 gene deletion mutant
Δmep27	MEP27 gene deletion mutant
Δmep29	MEP29 gene deletion mutant
Δmep30	MEP30 gene deletion mutant
Δmep31	MEP31 gene deletion mutant
Δmep32	MEP32 gene deletion mutant
Guy11::GFP	Wild type strain Guy11 expressing TrpcP-GFP
Guy11::mCherry	Wild type strain Guy11 expressing TrpcP-mCherry
Δmep1::MEP1	Δmep1 complementation strain
Δmep1::mCherry	Δmep1 strain expressing TrpcP-mCherry
Δmep1::MEP1::mCherry	Δmep1 complementation strain expressing TrpcP-mCherry
All transformants were verified as having single copy insertions
